# Supplementary material for: Two-dimensional gersiloxenes with tunable bandgap for photocatalytic H2 evolution and CO2 photoreduction to CO
Source: Nat Commun. 2020 Mar 19;11:1443. doi: 10.1038/s41467-020-15262-4 (PMC7081354; doi:10.1038/s41467-020-15262-4)
Supplement: Supplementary file 3 — Source Data [file 41467_2020_15262_MOESM3_ESM.xlsx]

## Sheet: Figure 1
		Figure 1b	x=0.1			x=0.3			x=0.5			x=0.7			x=0.9			GeH			Si6H3(OH)3
			2θ	intensity (counts)		2θ	intensity (counts)		2θ	intensity (counts)		2θ	intensity (counts)		2θ	intensity (counts)		2θ	intensity (counts)		2θ	intensity (counts)
			10	649		10	693		10	697		10	632		10	514		10	580		10	596
			10.02	651		10.02	766		10.02	705		10.02	660		10.0205	514		10.02	562		10.02	637
			10.04	626		10.04	729		10.04	708		10.04	650		10.041	514		10.04	593		10.04	616
			10.06	631		10.06	690		10.06	713		10.06	630		10.0615	528		10.06	572		10.06	579
			10.08	636		10.08	700		10.08	726		10.08	602		10.082	528		10.08	549		10.08	585
			10.1	639		10.1	714		10.1	751		10.1	581		10.1026	530		10.1	586		10.1	628
			10.12	636		10.12	652		10.12	761		10.12	569		10.1231	532		10.12	548		10.12	582
			10.14	619		10.14	744		10.14	749		10.14	578		10.1436	532		10.14	559		10.14	623
			10.16	647		10.16	694		10.16	732		10.16	596		10.1641	544		10.16	554		10.16	609
			10.18	586		10.18	747		10.18	727		10.18	605		10.1846	539		10.18	579		10.18	637
			10.2	635		10.2	711		10.2	726		10.2	606		10.2051	539		10.2	580		10.2	661
			10.22	611		10.22	789		10.22	726		10.22	597		10.2256	533		10.22	544		10.22	611
			10.24	635		10.24	742		10.24	726		10.24	597		10.2461	510		10.24	539		10.24	639
			10.26	607		10.26	715		10.26	716		10.26	604		10.2666	518		10.26	576		10.26	590
			10.28	633		10.28	718		10.28	717		10.28	609		10.2872	526		10.28	586		10.28	600
			10.3	644		10.3	765		10.3	713		10.3	594		10.3077	553		10.3	611		10.3	633
			10.32	662		10.32	694		10.32	712		10.32	575		10.3282	551		10.32	584		10.32	579
			10.34	666		10.34	733		10.34	700		10.34	583		10.3487	532		10.34	579		10.34	644
			10.36	646		10.36	769		10.36	696		10.36	619		10.3692	507		10.36	626		10.36	634
			10.38	637		10.38	707		10.38	696		10.38	653		10.3897	534		10.38	575		10.38	624
			10.4	613		10.4	694		10.4	690		10.4	663		10.4102	554		10.4	571		10.4	610
			10.42	640		10.42	715		10.42	706		10.42	647		10.4307	530		10.42	546		10.42	625
			10.44	606		10.44	681		10.44	722		10.44	618		10.4512	517		10.44	562		10.44	647
			10.46	625		10.46	700		10.46	725		10.46	600		10.4718	543		10.46	602		10.46	615
			10.48	641		10.48	724		10.48	702		10.48	606		10.4923	572		10.48	559		10.48	642
			10.5	626		10.5	737		10.5	698		10.5	622		10.5128	564		10.5	561		10.5	607
			10.52	611		10.52	745		10.52	709		10.52	621		10.5333	541		10.52	557		10.52	644
			10.54	608		10.54	721		10.54	722		10.54	611		10.5538	535		10.54	573		10.54	597
			10.56	658		10.56	728		10.56	710		10.56	611		10.5743	537		10.56	576		10.56	636
			10.58	612		10.58	655		10.58	705		10.58	619		10.5948	522		10.58	562		10.58	663
			10.6	572		10.6	736		10.6	710		10.6	615		10.6153	535		10.6	607		10.6	585
			10.62	655		10.62	741		10.62	715		10.62	616		10.6358	566		10.62	613		10.62	650
			10.64	653		10.64	715		10.64	710		10.64	631		10.6563	597		10.64	562		10.64	657
			10.66	618		10.66	706		10.66	707		10.66	644		10.6769	581		10.66	587		10.66	642
			10.68	677		10.68	680		10.68	705		10.68	633		10.6974	575		10.68	577		10.68	641
			10.7	612		10.7	712		10.7	707		10.7	623		10.7179	574		10.7	590		10.7	662
			10.72	659		10.72	741		10.72	718		10.72	617		10.7384	582		10.72	621		10.72	664
			10.74	637		10.74	724		10.74	738		10.74	608		10.7589	571		10.74	567		10.74	631
			10.76	614		10.76	721		10.76	750		10.76	596		10.7794	542		10.76	584		10.76	630
			10.78	649		10.78	772		10.78	750		10.78	605		10.7999	533		10.78	602		10.78	624
			10.8	652		10.8	781		10.8	750		10.8	618		10.8204	531		10.8	587		10.8	616
			10.82	629		10.82	683		10.82	756		10.82	620		10.8409	543		10.82	586		10.82	678
			10.84	656		10.84	745		10.84	742		10.84	618		10.8615	553		10.84	552		10.84	665
			10.86	716		10.86	763		10.86	718		10.86	621		10.882	572		10.86	588		10.86	635
			10.88	658		10.88	732		10.88	700		10.88	623		10.9025	554		10.88	569		10.88	655
			10.9	695		10.9	754		10.9	706		10.9	611		10.923	543		10.9	544		10.9	636
			10.92	688		10.92	751		10.92	713		10.92	593		10.9435	553		10.92	566		10.92	699
			10.94	683		10.94	740		10.94	721		10.94	587		10.964	559		10.94	526		10.94	683
			10.96	654		10.96	716		10.96	714		10.96	591		10.9845	533		10.96	533		10.96	637
			10.98	640		10.98	718		10.98	715		10.98	601		11.005	523		10.98	559		10.98	705
			11	615		11	698		11	715		11	604		11.0256	541		11	591		11	680
			11.02	673		11.02	699		11.02	720		11.02	608		11.0461	557		11.02	565		11.02	701
			11.04	649		11.04	709		11.04	720		11.04	612		11.0666	556		11.04	577		11.04	729
			11.06	649		11.06	733		11.06	728		11.06	617		11.0871	545		11.06	588		11.06	685
			11.08	685		11.08	760		11.08	733		11.08	609		11.1076	535		11.08	538		11.08	687
			11.1	624		11.1	763		11.1	723		11.1	606		11.1281	549		11.1	582		11.1	712
			11.12	659		11.12	770		11.12	704		11.12	617		11.1486	556		11.12	582		11.12	690
			11.14	618		11.14	752		11.14	698		11.14	634		11.1691	566		11.14	570		11.14	684
			11.16	597		11.16	715		11.16	711		11.16	617		11.1896	531		11.16	626		11.16	676
			11.18	623		11.18	720		11.18	724		11.18	598		11.2102	522		11.18	569		11.18	681
			11.2	643		11.2	713		11.2	730		11.2	604		11.2307	513		11.2	611		11.2	717
			11.22	639		11.22	714		11.22	734		11.22	626		11.2512	547		11.22	601		11.22	713
			11.24	680		11.24	746		11.24	739		11.24	627		11.2717	559		11.24	549		11.24	694
			11.26	664		11.26	724		11.26	736		11.26	624		11.2922	585		11.26	545		11.26	688
			11.28	622		11.28	786		11.28	725		11.28	628		11.3127	574		11.28	581		11.28	679
			11.3	626		11.3	742		11.3	721		11.3	624		11.3332	554		11.3	557		11.3	683
			11.32	643		11.32	733		11.32	724		11.32	615		11.3537	557		11.32	518		11.32	701
			11.34	628		11.34	735		11.34	733		11.34	619		11.3742	557		11.34	558		11.34	722
			11.36	611		11.36	742		11.36	741		11.36	641		11.3948	554		11.36	534		11.36	727
			11.38	670		11.38	716		11.38	744		11.38	652		11.4153	556		11.38	604		11.38	710
			11.4	679		11.4	755		11.4	736		11.4	642		11.4358	592		11.4	551		11.4	743
			11.42	656		11.42	768		11.42	744		11.42	623		11.4563	589		11.42	572		11.42	744
			11.44	634		11.44	758		11.44	761		11.44	617		11.4768	573		11.44	591		11.44	759
			11.46	665		11.46	795		11.46	761		11.46	627		11.4973	580		11.46	567		11.46	723
			11.48	713		11.48	747		11.48	743		11.48	634		11.5178	572		11.48	542		11.48	715
			11.5	661		11.5	763		11.5	747		11.5	645		11.5383	570		11.5	580		11.5	742
			11.52	708		11.52	748		11.52	763		11.52	656		11.5588	576		11.52	565		11.52	753
			11.54	660		11.54	733		11.54	776		11.54	664		11.5793	596		11.54	580		11.54	721
			11.56	691		11.56	730		11.56	776		11.56	641		11.5999	577		11.56	580		11.56	712
			11.58	670		11.58	776		11.58	786		11.58	614		11.6204	574		11.58	583		11.58	732
			11.6	666		11.6	734		11.6	784		11.6	610		11.6409	588		11.6	571		11.6	755
			11.62	660		11.62	754		11.62	775		11.62	632		11.6614	578		11.62	567		11.62	761
			11.64	665		11.64	730		11.64	760		11.64	646		11.6819	568		11.64	561		11.64	792
			11.66	731		11.66	727		11.66	759		11.66	652		11.7024	585		11.66	565		11.66	778
			11.68	712		11.68	737		11.68	771		11.68	659		11.7229	597		11.68	608		11.68	777
			11.7	729		11.7	662		11.7	788		11.7	663		11.7434	584		11.7	563		11.7	775
			11.72	651		11.72	764		11.72	801		11.72	663		11.7639	586		11.72	626		11.72	772
			11.74	655		11.74	748		11.74	796		11.74	652		11.7845	596		11.74	585		11.74	756
			11.76	692		11.76	748		11.76	778		11.76	648		11.805	604		11.76	591		11.76	827
			11.78	719		11.78	764		11.78	766		11.78	642		11.8255	586		11.78	589		11.78	779
			11.8	703		11.8	779		11.8	768		11.8	651		11.846	588		11.8	569		11.8	769
			11.82	696		11.82	768		11.82	779		11.82	641		11.8665	583		11.82	545		11.82	826
			11.84	666		11.84	765		11.84	785		11.84	625		11.887	601		11.84	546		11.84	780
			11.86	652		11.86	825		11.86	798		11.86	607		11.9075	594		11.86	587		11.86	773
			11.88	671		11.88	761		11.88	814		11.88	617		11.928	568		11.88	571		11.88	811
			11.9	694		11.9	832		11.9	823		11.9	632		11.9485	554		11.9	591		11.9	874
			11.92	705		11.92	744		11.92	815		11.92	648		11.9691	583		11.92	555		11.92	813
			11.94	706		11.94	783		11.94	812		11.94	657		11.9896	627		11.94	553		11.94	841
			11.96	724		11.96	746		11.96	822		11.96	668		12.0101	618		11.96	593		11.96	871
			11.98	684		11.98	742		11.98	821		11.98	671		12.0306	595		11.98	550		11.98	851
			12	720		12	796		12	798		12	662		12.0511	601		12	555		12	821
			12.02	676		12.02	803		12.02	785		12.02	658		12.0716	600		12.02	589		12.02	837
			12.04	651		12.04	822		12.04	783		12.04	661		12.0921	593		12.04	618		12.04	863
			12.06	691		12.06	808		12.06	796		12.06	672		12.1126	583		12.06	597		12.06	896
			12.08	714		12.08	814		12.08	809		12.08	672		12.1332	618		12.08	570		12.08	835
			12.1	734		12.1	764		12.1	830		12.1	676		12.1537	632		12.1	577		12.1	874
			12.12	705		12.12	810		12.12	837		12.12	662		12.1742	641		12.12	566		12.12	834
			12.14	677		12.14	829		12.14	830		12.14	663		12.1947	630		12.14	594		12.14	860
			12.16	735		12.16	730		12.16	815		12.16	676		12.2152	648		12.16	553		12.16	837
			12.18	663		12.18	767		12.18	806		12.18	697		12.2357	659		12.18	541		12.18	887
			12.2	745		12.2	807		12.2	809		12.2	689		12.2562	621		12.2	563		12.2	854
			12.22	692		12.22	851		12.22	811		12.22	681		12.2767	625		12.22	638		12.22	854
			12.24	735		12.24	807		12.24	819		12.24	673		12.2972	646		12.24	603		12.24	863
			12.26	726		12.26	856		12.26	822		12.26	673		12.3178	693		12.26	588		12.26	846
			12.28	751		12.28	812		12.28	824		12.28	673		12.3383	654		12.28	609		12.28	864
			12.3	693		12.3	803		12.3	830		12.3	684		12.3588	655		12.3	585		12.3	907
			12.32	741		12.32	819		12.32	829		12.32	691		12.3793	650		12.32	573		12.32	888
			12.34	711		12.34	785		12.34	829		12.34	685		12.3998	677		12.34	581		12.34	918
			12.36	723		12.36	836		12.36	840		12.36	674		12.4203	663		12.36	620		12.36	903
			12.38	757		12.38	812		12.38	844		12.38	674		12.4408	669		12.38	595		12.38	939
			12.4	714		12.4	798		12.4	844		12.4	688		12.4613	676		12.4	571		12.4	936
			12.42	739		12.42	886		12.42	854		12.42	697		12.4818	684		12.42	596		12.42	869
			12.44	737		12.44	847		12.44	866		12.44	709		12.5023	700		12.44	605		12.44	983
			12.46	784		12.46	840		12.46	855		12.46	708		12.5229	691		12.46	587		12.46	911
			12.48	731		12.48	874		12.48	841		12.48	700		12.5434	671		12.48	571		12.48	900
			12.5	737		12.5	829		12.5	853		12.5	684		12.5639	666		12.5	594		12.5	907
			12.52	825		12.52	845		12.52	868		12.52	685		12.5844	706		12.52	584		12.52	910
			12.54	722		12.54	826		12.54	863		12.54	693		12.6049	732		12.54	641		12.54	955
			12.56	735		12.56	848		12.56	851		12.56	712		12.6254	729		12.56	638		12.56	1011
			12.58	751		12.58	866		12.58	854		12.58	726		12.6459	723		12.58	555		12.58	1027
			12.6	735		12.6	856		12.6	859		12.6	733		12.6664	706		12.6	592		12.6	943
			12.62	736		12.62	838		12.62	858		12.62	726		12.6869	720		12.62	645		12.62	919
			12.64	741		12.64	852		12.64	873		12.64	720		12.7075	737		12.64	601		12.64	988
			12.66	746		12.66	887		12.66	910		12.66	722		12.728	772		12.66	593		12.66	933
			12.68	741		12.68	912		12.68	927		12.68	735		12.7485	762		12.68	597		12.68	898
			12.7	795		12.7	814		12.7	920		12.7	746		12.769	752		12.7	607		12.7	1027
			12.72	796		12.72	864		12.72	901		12.72	744		12.7895	752		12.72	600		12.72	944
			12.74	796		12.74	856		12.74	901		12.74	737		12.81	795		12.74	628		12.74	950
			12.76	790		12.76	894		12.76	907		12.76	742		12.8305	808		12.76	642		12.76	978
			12.78	769		12.78	914		12.78	930		12.78	757		12.851	792		12.78	645		12.78	966
			12.8	760		12.8	939		12.8	935		12.8	748		12.8715	781		12.8	600		12.8	951
			12.82	786		12.82	858		12.82	930		12.82	722		12.8921	794		12.82	646		12.82	935
			12.84	777		12.84	877		12.84	922		12.84	706		12.9126	801		12.84	624		12.84	972
			12.86	776		12.86	854		12.86	929		12.86	721		12.9331	804		12.86	640		12.86	912
			12.88	783		12.88	880		12.88	938		12.88	746		12.9536	827		12.88	618		12.88	983
			12.9	782		12.9	887		12.9	950		12.9	774		12.9741	827		12.9	633		12.9	949
			12.92	808		12.92	976		12.92	966		12.92	783		12.9946	823		12.92	610		12.92	942
			12.94	829		12.94	921		12.94	984		12.94	786		13.0151	838		12.94	607		12.94	963
			12.96	801		12.96	942		12.96	989		12.96	775		13.0356	829		12.96	594		12.96	969
			12.98	849		12.98	957		12.98	984		12.98	776		13.0562	812		12.98	647		12.98	954
			13	797		13	934		13	970		13	776		13.0767	814		13	645		13	940
			13.02	798		13.02	989		13.02	973		13.02	782		13.0972	861		13.02	642		13.02	917
			13.04	831		13.04	993		13.04	989		13.04	767		13.1177	887		13.04	614		13.04	935
			13.06	864		13.06	869		13.06	1022		13.06	759		13.1382	899		13.06	572		13.06	920
			13.08	829		13.08	952		13.08	1032		13.08	754		13.1587	901		13.08	642		13.08	919
			13.1	913		13.1	995		13.1	1017		13.1	765		13.1792	907		13.1	658		13.1	936
			13.12	826		13.12	1005		13.12	1007		13.12	783		13.1997	929		13.12	642		13.12	953
			13.14	846		13.14	968		13.14	1033		13.14	818		13.2202	948		13.14	606		13.14	906
			13.16	824		13.16	963		13.16	1066		13.16	846		13.2408	943		13.16	628		13.16	918
			13.18	869		13.18	984		13.18	1060		13.18	853		13.2613	925		13.18	650		13.18	952
			13.2	842		13.2	958		13.2	1049		13.2	842		13.2818	953		13.2	613		13.2	922
			13.22	863		13.22	985		13.22	1047		13.22	833		13.3023	992		13.22	642		13.22	873
			13.24	857		13.24	1031		13.24	1048		13.24	837		13.3228	1000		13.24	709		13.24	883
			13.26	911		13.26	1035		13.26	1030		13.26	846		13.3433	1018		13.26	623		13.26	937
			13.28	887		13.28	997		13.28	1027		13.28	849		13.3638	1082		13.28	644		13.28	936
			13.3	864		13.3	1014		13.3	1049		13.3	849		13.3843	1094		13.3	715		13.3	889
			13.32	902		13.32	1089		13.32	1091		13.32	857		13.4048	1068		13.32	649		13.32	902
			13.34	855		13.34	951		13.34	1120		13.34	866		13.4253	1072		13.34	617		13.34	916
			13.36	890		13.36	1042		13.36	1143		13.36	869		13.4459	1107		13.36	633		13.36	870
			13.38	939		13.38	1063		13.38	1148		13.38	877		13.4664	1094		13.38	640		13.38	907
			13.4	910		13.4	1111		13.4	1142		13.4	883		13.4869	1064		13.4	661		13.4	883
			13.42	890		13.42	1103		13.42	1129		13.42	884		13.5074	1069		13.42	685		13.42	864
			13.44	929		13.44	1151		13.44	1133		13.44	873		13.5279	1140		13.44	658		13.44	936
			13.46	935		13.46	1120		13.46	1149		13.46	874		13.5484	1160		13.46	641		13.46	884
			13.48	933		13.48	1136		13.48	1159		13.48	887		13.5689	1172		13.48	669		13.48	852
			13.5	962		13.5	1108		13.5	1165		13.5	905		13.5894	1158		13.5	645		13.5	914
			13.52	954		13.52	1152		13.52	1174		13.52	911		13.6099	1205		13.52	687		13.52	891
			13.54	959		13.54	1156		13.54	1187		13.54	912		13.6305	1199		13.54	678		13.54	902
			13.56	1002		13.56	1144		13.56	1196		13.56	920		13.651	1235		13.56	693		13.56	891
			13.58	1027		13.58	1212		13.58	1205		13.58	941		13.6715	1238		13.58	703		13.58	843
			13.6	969		13.6	1241		13.6	1214		13.6	954		13.692	1246		13.6	701		13.6	845
			13.62	1049		13.62	1179		13.62	1219		13.62	946		13.7125	1240		13.62	727		13.62	885
			13.64	1022		13.64	1227		13.64	1226		13.64	924		13.733	1291		13.64	664		13.64	843
			13.66	1044		13.66	1185		13.66	1228		13.66	925		13.7535	1302		13.66	709		13.66	838
			13.68	1027		13.68	1218		13.68	1238		13.68	951		13.774	1325		13.68	696		13.68	808
			13.7	1066		13.7	1319		13.7	1254		13.7	987		13.7945	1351		13.7	689		13.7	828
			13.72	1037		13.72	1293		13.72	1275		13.72	1012		13.8151	1388		13.72	705		13.72	806
			13.74	1093		13.74	1316		13.74	1291		13.74	1018		13.8356	1370		13.74	716		13.74	853
			13.76	1121		13.76	1294		13.76	1301		13.76	1002		13.8561	1383		13.76	695		13.76	850
			13.78	1115		13.78	1361		13.78	1320		13.78	976		13.8766	1401		13.78	686		13.78	808
			13.8	1112		13.8	1376		13.8	1343		13.8	984		13.8971	1406		13.8	731		13.8	870
			13.82	1106		13.82	1370		13.82	1340		13.82	1015		13.9176	1413		13.82	680		13.82	824
			13.84	1121		13.84	1354		13.84	1325		13.84	1051		13.9381	1436		13.84	736		13.84	835
			13.86	1134		13.86	1457		13.86	1339		13.86	1060		13.9586	1471		13.86	724		13.86	798
			13.88	1105		13.88	1374		13.88	1383		13.88	1067		13.9792	1493		13.88	730		13.88	773
			13.9	1167		13.9	1518		13.9	1403		13.9	1061		13.9997	1491		13.9	790		13.9	792
			13.92	1184		13.92	1462		13.92	1411		13.92	1057		14.0202	1481		13.92	771		13.92	745
			13.94	1155		13.94	1485		13.94	1422		13.94	1070		14.0407	1506		13.94	732		13.94	759
			13.96	1268		13.96	1468		13.96	1421		13.96	1117		14.0612	1539		13.96	748		13.96	786
			13.98	1177		13.98	1491		13.98	1405		13.98	1144		14.0817	1523		13.98	777		13.98	766
			14	1140		14	1561		14	1409		14	1136		14.1022	1533		14	736		14	808
			14.02	1214		14.02	1583		14.02	1461		14.02	1124		14.1227	1582		14.02	753		14.02	761
			14.04	1259		14.04	1581		14.04	1507		14.04	1131		14.1432	1590		14.04	762		14.04	758
			14.06	1265		14.06	1600		14.06	1515		14.06	1140		14.1638	1625		14.06	855		14.06	747
			14.08	1230		14.08	1640		14.08	1509		14.08	1136		14.1843	1669		14.08	834		14.08	757
			14.1	1359		14.1	1718		14.1	1554		14.1	1133		14.2048	1673		14.1	798		14.1	785
			14.12	1344		14.12	1683		14.12	1617		14.12	1142		14.2253	1643		14.12	783		14.12	779
			14.14	1343		14.14	1694		14.14	1647		14.14	1171		14.2458	1682		14.14	829		14.14	753
			14.16	1332		14.16	1799		14.16	1627		14.16	1186		14.2663	1723		14.16	802		14.16	766
			14.18	1394		14.18	1715		14.18	1604		14.18	1183		14.2868	1714		14.18	776		14.18	769
			14.2	1441		14.2	1756		14.2	1610		14.2	1183		14.3073	1696		14.2	825		14.2	753
			14.22	1432		14.22	1818		14.22	1641		14.22	1210		14.3278	1736		14.22	855		14.22	716
			14.24	1489		14.24	1844		14.24	1670		14.24	1232		14.3483	1731		14.24	841		14.24	766
			14.26	1486		14.26	1949		14.26	1689		14.26	1233		14.3689	1747		14.26	812		14.26	727
			14.28	1496		14.28	1978		14.28	1710		14.28	1217		14.3894	1776		14.28	906		14.28	768
			14.3	1555		14.3	2044		14.3	1705		14.3	1206		14.4099	1837		14.3	842		14.3	740
			14.32	1532		14.32	2046		14.32	1694		14.32	1202		14.4304	1813		14.32	860		14.32	728
			14.34	1511		14.34	2109		14.34	1706		14.34	1232		14.4509	1761		14.34	926		14.34	748
			14.36	1620		14.36	2099		14.36	1752		14.36	1270		14.4714	1753		14.36	851		14.36	782
			14.38	1668		14.38	2078		14.38	1770		14.38	1280		14.4919	1784		14.38	891		14.38	746
			14.4	1658		14.4	2249		14.4	1780		14.4	1259		14.5124	1841		14.4	943		14.4	710
			14.42	1743		14.42	2199		14.42	1806		14.42	1258		14.5329	1824		14.42	958		14.42	692
			14.44	1738		14.44	2150		14.44	1865		14.44	1296		14.5535	1813		14.44	939		14.44	707
			14.46	1809		14.46	2294		14.46	1913		14.46	1324		14.574	1811		14.46	945		14.46	718
			14.48	1861		14.48	2260		14.48	1935		14.48	1317		14.5945	1844		14.48	988		14.48	674
			14.5	1831		14.5	2406		14.5	1923		14.5	1291		14.615	1830		14.5	985		14.5	744
			14.52	1857		14.52	2432		14.52	1911		14.52	1277		14.6355	1845		14.52	1052		14.52	668
			14.54	1914		14.54	2487		14.54	1909		14.54	1266		14.656	1862		14.54	996		14.54	717
			14.56	2019		14.56	2489		14.56	1910		14.56	1249		14.6765	1868		14.56	1068		14.56	644
			14.58	2039		14.58	2596		14.58	1922		14.58	1248		14.697	1835		14.58	1083		14.58	636
			14.6	1960		14.6	2607		14.6	1962		14.6	1266		14.7175	1805		14.6	1074		14.6	695
			14.62	2098		14.62	2663		14.62	1994		14.62	1285		14.7381	1840		14.62	1143		14.62	645
			14.64	2155		14.64	2654		14.64	1991		14.64	1295		14.7586	1832		14.64	1134		14.64	691
			14.66	2184		14.66	2776		14.66	1976		14.66	1300		14.7791	1795		14.66	1087		14.66	657
			14.68	2160		14.68	2793		14.68	1994		14.68	1292		14.7996	1823		14.68	1168		14.68	660
			14.7	2263		14.7	2898		14.7	2014		14.7	1282		14.8201	1865		14.7	1126		14.7	714
			14.72	2344		14.72	2915		14.72	2013		14.72	1296		14.8406	1855		14.72	1196		14.72	647
			14.74	2468		14.74	2885		14.74	1993		14.74	1313		14.8611	1822		14.74	1203		14.74	655
			14.76	2453		14.76	2868		14.76	1997		14.76	1320		14.8816	1820		14.76	1187		14.76	693
			14.78	2578		14.78	2979		14.78	2038		14.78	1312		14.9022	1809		14.78	1277		14.78	646
			14.8	2666		14.8	3008		14.8	2084		14.8	1300		14.9227	1836		14.8	1298		14.8	682
			14.82	2739		14.82	3121		14.82	2088		14.82	1280		14.9432	1839		14.82	1287		14.82	670
			14.84	2775		14.84	3106		14.84	2062		14.84	1267		14.9637	1807		14.84	1353		14.84	652
			14.86	2819		14.86	3141		14.86	2068		14.86	1260		14.9842	1785		14.86	1301		14.86	716
			14.88	2907		14.88	3149		14.88	2090		14.88	1247		15.0047	1801		14.88	1455		14.88	621
			14.9	2979		14.9	3227		14.9	2071		14.9	1237		15.0252	1814		14.9	1454		14.9	640
			14.92	3037		14.92	3304		14.92	2039		14.92	1231		15.0457	1801		14.92	1404		14.92	603
			14.94	3171		14.94	3273		14.94	2049		14.94	1227		15.0662	1769		14.94	1504		14.94	616
			14.96	3160		14.96	3368		14.96	2083		14.96	1223		15.0868	1742		14.96	1508		14.96	652
			14.98	3339		14.98	3327		14.98	2101		14.98	1217		15.1073	1757		14.98	1614		14.98	646
			15	3367		15	3376		15	2112		15	1209		15.1278	1723		15	1569		15	619
			15.02	3425		15.02	3514		15.02	2118		15.02	1208		15.1483	1735		15.02	1708		15.02	654
			15.04	3510		15.04	3470		15.04	2106		15.04	1198		15.1688	1736		15.04	1683		15.04	661
			15.06	3650		15.06	3510		15.06	2082		15.06	1185		15.1893	1711		15.06	1794		15.06	596
			15.08	3586		15.08	3434		15.08	2048		15.08	1193		15.2098	1686		15.08	1835		15.08	610
			15.1	3759		15.1	3505		15.1	2010		15.1	1207		15.2303	1711		15.1	1754		15.1	638
			15.12	3900		15.12	3576		15.12	1995		15.12	1207		15.2508	1716		15.12	1957		15.12	630
			15.14	3843		15.14	3663		15.14	2019		15.14	1203		15.2713	1667		15.14	1899		15.14	634
			15.16	4002		15.16	3583		15.16	2028		15.16	1206		15.2919	1666		15.16	2012		15.16	594
			15.18	4085		15.18	3721		15.18	2021		15.18	1200		15.3124	1697		15.18	2035		15.18	622
			15.2	4202		15.2	3673		15.2	2005		15.2	1181		15.3329	1696		15.2	2106		15.2	621
			15.22	4165		15.22	3681		15.22	1992		15.22	1166		15.3534	1637		15.22	2071		15.22	600
			15.24	4127		15.24	3785		15.24	1959		15.24	1169		15.3739	1597		15.24	2156		15.24	616
			15.26	4239		15.26	3837		15.26	1950		15.26	1170		15.3944	1613		15.26	2197		15.26	608
			15.28	4371		15.28	3860		15.28	1956		15.28	1163		15.4149	1593		15.28	2304		15.28	630
			15.3	4487		15.3	3744		15.3	1938		15.3	1122		15.4354	1550		15.3	2294		15.3	596
			15.32	4551		15.32	3781		15.32	1893		15.32	1082		15.4559	1522		15.32	2324		15.32	627
			15.34	4532		15.34	3881		15.34	1854		15.34	1070		15.4765	1533		15.34	2421		15.34	614
			15.36	4696		15.36	3710		15.36	1851		15.36	1091		15.497	1545		15.36	2412		15.36	576
			15.38	4685		15.38	3677		15.38	1859		15.38	1112		15.5175	1540		15.38	2494		15.38	591
			15.4	4730		15.4	3836		15.4	1863		15.4	1124		15.538	1515		15.4	2514		15.4	604
			15.42	4942		15.42	3871		15.42	1838		15.42	1122		15.5585	1472		15.42	2599		15.42	552
			15.44	4841		15.44	3884		15.44	1811		15.44	1100		15.579	1457		15.44	2654		15.44	606
			15.46	4883		15.46	3900		15.46	1796		15.46	1075		15.5995	1464		15.46	2681		15.46	563
			15.48	4908		15.48	3872		15.48	1803		15.48	1068		15.62	1472		15.48	2695		15.48	567
			15.5	4880		15.5	3901		15.5	1792		15.5	1072		15.6405	1435		15.5	2773		15.5	600
			15.52	5144		15.52	3879		15.52	1756		15.52	1077		15.6611	1376		15.52	2927		15.52	600
			15.54	5024		15.54	3775		15.54	1690		15.54	1072		15.6816	1352		15.54	2869		15.54	587
			15.56	5052		15.56	3778		15.56	1646		15.56	1071		15.7021	1317		15.56	3083		15.56	603
			15.58	5108		15.58	3886		15.58	1629		15.58	1057		15.7226	1321		15.58	3142		15.58	565
			15.6	5098		15.6	3867		15.6	1632		15.6	1047		15.7431	1320		15.6	3122		15.6	590
			15.62	5119		15.62	3889		15.62	1608		15.62	1043		15.7636	1369		15.62	3145		15.62	584
			15.64	5115		15.64	3856		15.64	1567		15.64	1046		15.7841	1372		15.64	3268		15.64	539
			15.66	5100		15.66	3826		15.66	1540		15.66	1031		15.8046	1356		15.66	3323		15.66	532
			15.68	5013		15.68	3840		15.68	1547		15.68	1008		15.8252	1338		15.68	3388		15.68	595
			15.7	5157		15.7	3747		15.7	1558		15.7	997		15.8457	1313		15.7	3495		15.7	554
			15.72	5298		15.72	3701		15.72	1543		15.72	1010		15.8662	1287		15.72	3540		15.72	581
			15.74	4979		15.74	3696		15.74	1508		15.74	1033		15.8867	1241		15.74	3616		15.74	590
			15.76	5152		15.76	3786		15.76	1476		15.76	1031		15.9072	1265		15.76	3614		15.76	554
			15.78	5153		15.78	3636		15.78	1460		15.78	1007		15.9277	1282		15.78	3686		15.78	545
			15.8	5099		15.8	3667		15.8	1440		15.8	987		15.9482	1264		15.8	3753		15.8	551
			15.82	4967		15.82	3652		15.82	1410		15.82	990		15.9687	1232		15.82	3806		15.82	558
			15.84	5133		15.84	3772		15.84	1395		15.84	986		15.9892	1230		15.84	3837		15.84	537
			15.86	4854		15.86	3717		15.86	1393		15.86	968		16.0098	1223		15.86	3861		15.86	517
			15.88	4939		15.88	3588		15.88	1381		15.88	947		16.0303	1190		15.88	3929		15.88	545
			15.9	4884		15.9	3589		15.9	1359		15.9	940		16.0508	1173		15.9	3878		15.9	550
			15.92	4879		15.92	3556		15.92	1344		15.92	938		16.0713	1202		15.92	3995		15.92	538
			15.94	4781		15.94	3383		15.94	1359		15.94	942		16.0918	1195		15.94	4028		15.94	567
			15.96	4898		15.96	3404		15.96	1362		15.96	939		16.1123	1179		15.96	4046		15.96	522
			15.98	4836		15.98	3444		15.98	1348		15.98	936		16.1328	1126		15.98	4106		15.98	527
			16	4737		16	3385		16	1324		16	930		16.1533	1125		16	4092		16	563
			16.02	4692		16.02	3292		16.02	1326		16.02	935		16.1738	1145		16.02	4118		16.02	547
			16.04	4482		16.04	3459		16.04	1322		16.04	936		16.1944	1185		16.04	3984		16.04	548
			16.06	4502		16.06	3365		16.06	1307		16.06	925		16.2149	1143		16.06	3970		16.06	529
			16.08	4499		16.08	3259		16.08	1286		16.08	904		16.2354	1095		16.08	3987		16.08	497
			16.1	4453		16.1	3241		16.1	1277		16.1	896		16.2559	1077		16.1	3903		16.1	548
			16.12	4394		16.12	3121		16.12	1273		16.12	894		16.2764	1084		16.12	3898		16.12	541
			16.14	4187		16.14	3246		16.14	1266		16.14	888		16.2969	1052		16.14	3850		16.14	563
			16.16	4287		16.16	3204		16.16	1251		16.16	880		16.3174	1029		16.16	3815		16.16	542
			16.18	4106		16.18	3003		16.18	1243		16.18	873		16.3379	1021		16.18	3751		16.18	547
			16.2	4038		16.2	3040		16.2	1247		16.2	868		16.3584	1027		16.2	3772		16.2	534
			16.22	4093		16.22	3063		16.22	1253		16.22	874		16.3789	1018		16.22	3766		16.22	523
			16.24	4129		16.24	3014		16.24	1234		16.24	878		16.3995	1005		16.24	3602		16.24	526
			16.26	3993		16.26	2976		16.26	1205		16.26	869		16.42	1017		16.26	3680		16.26	491
			16.28	3846		16.28	2881		16.28	1181		16.28	857		16.4405	1036		16.28	3444		16.28	534
			16.3	3954		16.3	2846		16.3	1183		16.3	863		16.461	1023		16.3	3428		16.3	572
			16.32	3740		16.32	2815		16.32	1179		16.32	860		16.4815	976		16.32	3367		16.32	513
			16.34	3649		16.34	2838		16.34	1169		16.34	842		16.502	954		16.34	3322		16.34	528
			16.36	3567		16.36	2700		16.36	1149		16.36	830		16.5225	964		16.36	3139		16.36	598
			16.38	3479		16.38	2752		16.38	1150		16.38	841		16.543	972		16.38	2975		16.38	556
			16.4	3514		16.4	2798		16.4	1144		16.4	857		16.5635	944		16.4	2970		16.4	518
			16.42	3424		16.42	2773		16.42	1134		16.42	858		16.5841	920		16.42	2876		16.42	550
			16.44	3338		16.44	2748		16.44	1128		16.44	849		16.6046	942		16.44	2863		16.44	514
			16.46	3372		16.46	2613		16.46	1118		16.46	841		16.6251	963		16.46	2727		16.46	541
			16.48	3249		16.48	2666		16.48	1107		16.48	835		16.6456	962		16.48	2695		16.48	543
			16.5	3259		16.5	2563		16.5	1106		16.5	814		16.6661	940		16.5	2634		16.5	517
			16.52	3122		16.52	2487		16.52	1099		16.52	789		16.6866	943		16.52	2554		16.52	543
			16.54	3221		16.54	2403		16.54	1111		16.54	794		16.7071	916		16.54	2486		16.54	529
			16.56	3064		16.56	2452		16.56	1117		16.56	823		16.7276	928		16.56	2377		16.56	533
			16.58	2978		16.58	2434		16.58	1121		16.58	830		16.7481	934		16.58	2371		16.58	562
			16.6	2975		16.6	2446		16.6	1105		16.6	804		16.7687	916		16.6	2314		16.6	506
			16.62	2897		16.62	2475		16.62	1082		16.62	778		16.7892	888		16.62	2283		16.62	516
			16.64	2908		16.64	2358		16.64	1067		16.64	781		16.8097	871		16.64	2194		16.64	532
			16.66	2765		16.66	2336		16.66	1062		16.66	792		16.8302	875		16.66	2107		16.66	510
			16.68	2719		16.68	2329		16.68	1058		16.68	790		16.8507	871		16.68	2065		16.68	528
			16.7	2609		16.7	2270		16.7	1045		16.7	774		16.8712	869		16.7	2051		16.7	524
			16.72	2606		16.72	2206		16.72	1043		16.72	772		16.8917	859		16.72	2023		16.72	535
			16.74	2629		16.74	2270		16.74	1046		16.74	779		16.9122	874		16.74	1916		16.74	532
			16.76	2619		16.76	2164		16.76	1053		16.76	788		16.9327	867		16.76	1897		16.76	528
			16.78	2522		16.78	2191		16.78	1064		16.78	798		16.9533	853		16.78	1820		16.78	530
			16.8	2544		16.8	2205		16.8	1063		16.8	806		16.9738	835		16.8	1804		16.8	521
			16.82	2435		16.82	2124		16.82	1041		16.82	796		16.9943	824		16.82	1732		16.82	528
			16.84	2390		16.84	2180		16.84	1018		16.84	787		17.0148	799		16.84	1709		16.84	505
			16.86	2326		16.86	2154		16.86	1007		16.86	788		17.0353	807		16.86	1667		16.86	537
			16.88	2341		16.88	2074		16.88	1007		16.88	793		17.0558	813		16.88	1680		16.88	522
			16.9	2344		16.9	2025		16.9	1010		16.9	783		17.0763	793		16.9	1573		16.9	528
			16.92	2267		16.92	2072		16.92	1015		16.92	796		17.0968	809		16.92	1567		16.92	524
			16.94	2272		16.94	2011		16.94	1010		16.94	820		17.1173	835		16.94	1529		16.94	491
			16.96	2222		16.96	1984		16.96	1006		16.96	829		17.1379	839		16.96	1480		16.96	506
			16.98	2166		16.98	1937		16.98	995		16.98	800		17.1584	801		16.98	1486		16.98	509
			17	1993		17	1880		17	978		17	765		17.1789	800		17	1360		17	527
			17.02	2045		17.02	1896		17.02	968		17.02	748		17.1994	815		17.02	1315		17.02	525
			17.04	1997		17.04	1870		17.04	978		17.04	761		17.2199	827		17.04	1391		17.04	521
			17.06	1975		17.06	1864		17.06	982		17.06	780		17.2404	811		17.06	1421		17.06	490
			17.08	2065		17.08	1864		17.08	981		17.08	781		17.2609	775		17.08	1349		17.08	520
			17.1	1929		17.1	1824		17.1	986		17.1	760		17.2814	766		17.1	1296		17.1	530
			17.12	1924		17.12	1768		17.12	989		17.12	750		17.3019	766		17.12	1293		17.12	525
			17.14	1936		17.14	1824		17.14	965		17.14	759		17.3225	797		17.14	1339		17.14	490
			17.16	1906		17.16	1775		17.16	951		17.16	776		17.343	786		17.16	1266		17.16	504
			17.18	1921		17.18	1745		17.18	960		17.18	779		17.3635	767		17.18	1283		17.18	509
			17.2	1833		17.2	1769		17.2	970		17.2	761		17.384	744		17.2	1270		17.2	496
			17.22	1809		17.22	1728		17.22	943		17.22	737		17.4045	745		17.22	1217		17.22	507
			17.24	1787		17.24	1704		17.24	927		17.24	730		17.425	751		17.24	1261		17.24	500
			17.26	1753		17.26	1700		17.26	943		17.26	731		17.4455	741		17.26	1197		17.26	493
			17.28	1739		17.28	1696		17.28	974		17.28	736		17.466	749		17.28	1210		17.28	516
			17.3	1772		17.3	1624		17.3	966		17.3	742		17.4865	751		17.3	1191		17.3	503
			17.32	1618		17.32	1595		17.32	934		17.32	746		17.5071	734		17.32	1207		17.32	498
			17.34	1730		17.34	1665		17.34	921		17.34	739		17.5276	730		17.34	1212		17.34	508
			17.36	1693		17.36	1566		17.36	933		17.36	728		17.5481	739		17.36	1157		17.36	498
			17.38	1595		17.38	1510		17.38	937		17.38	716		17.5686	733		17.38	1184		17.38	493
			17.4	1667		17.4	1573		17.4	936		17.4	707		17.5891	711		17.4	1108		17.4	516
			17.42	1561		17.42	1582		17.42	948		17.42	707		17.6096	702		17.42	1109		17.42	512
			17.44	1596		17.44	1528		17.44	949		17.44	714		17.6301	730		17.44	1048		17.44	515
			17.46	1523		17.46	1531		17.46	917		17.46	721		17.6506	733		17.46	1090		17.46	508
			17.48	1565		17.48	1510		17.48	892		17.48	730		17.6711	717		17.48	1036		17.48	517
			17.5	1515		17.5	1482		17.5	891		17.5	729		17.6916	697		17.5	1060		17.5	478
			17.52	1552		17.52	1499		17.52	900		17.52	719		17.7122	683		17.52	993		17.52	507
			17.54	1521		17.54	1401		17.54	903		17.54	718		17.7327	678		17.54	976		17.54	481
			17.56	1478		17.56	1522		17.56	915		17.56	731		17.7532	650		17.56	1021		17.56	514
			17.58	1429		17.58	1427		17.58	916		17.58	725		17.7737	674		17.58	933		17.58	477
			17.6	1413		17.6	1462		17.6	902		17.6	705		17.7942	695		17.6	989		17.6	482
			17.62	1447		17.62	1405		17.62	892		17.62	699		17.8147	714		17.62	963		17.62	496
			17.64	1419		17.64	1379		17.64	896		17.64	718		17.8352	694		17.64	959		17.64	513
			17.66	1393		17.66	1355		17.66	891		17.66	733		17.8557	707		17.66	954		17.66	456
			17.68	1376		17.68	1379		17.68	874		17.68	738		17.8763	692		17.68	988		17.68	481
			17.7	1393		17.7	1345		17.7	877		17.7	724		17.8968	673		17.7	908		17.7	498
			17.72	1296		17.72	1334		17.72	883		17.72	717		17.9173	666		17.72	941		17.72	462
			17.74	1281		17.74	1296		17.74	884		17.74	721		17.9378	672		17.74	921		17.74	491
			17.76	1298		17.76	1344		17.76	874		17.76	737		17.9583	654		17.76	896		17.76	482
			17.78	1337		17.78	1269		17.78	888		17.78	733		17.9788	654		17.78	911		17.78	497
			17.8	1299		17.8	1281		17.8	880		17.8	719		17.9993	655		17.8	937		17.8	504
			17.82	1312		17.82	1286		17.82	860		17.82	699		18.0198	646		17.82	901		17.82	492
			17.84	1273		17.84	1342		17.84	845		17.84	701		18.0403	645		17.84	925		17.84	505
			17.86	1221		17.86	1285		17.86	867		17.86	703		18.0608	687		17.86	936		17.86	503
			17.88	1314		17.88	1309		17.88	883		17.88	717		18.0814	701		17.88	969		17.88	511
			17.9	1282		17.9	1219		17.9	878		17.9	727		18.1019	682		17.9	888		17.9	509
			17.92	1341		17.92	1234		17.92	868		17.92	753		18.1224	666		17.92	900		17.92	490
			17.94	1283		17.94	1258		17.94	873		17.94	770		18.1429	648		17.94	938		17.94	498
			17.96	1269		17.96	1248		17.96	869		17.96	764		18.1634	655		17.96	918		17.96	467
			17.98	1207		17.98	1247		17.98	847		17.98	727		18.1839	618		17.98	904		17.98	486
			18	1202		18	1216		18	836		18	702		18.2044	640		18	886		18	480
			18.02	1163		18.02	1195		18.02	847		18.02	704		18.2249	637		18.02	856		18.02	487
			18.04	1236		18.04	1169		18.04	856		18.04	708		18.2455	679		18.04	910		18.04	474
			18.06	1140		18.06	1220		18.06	862		18.06	696		18.266	671		18.06	908		18.06	479
			18.08	1135		18.08	1194		18.08	872		18.08	690		18.2865	658		18.08	913		18.08	478
			18.1	1150		18.1	1162		18.1	886		18.1	699		18.307	610		18.1	871		18.1	489
			18.12	1127		18.12	1124		18.12	871		18.12	712		18.3275	603		18.12	910		18.12	495
			18.14	1221		18.14	1167		18.14	848		18.14	698		18.348	622		18.14	820		18.14	481
			18.16	1168		18.16	1141		18.16	840		18.16	679		18.3685	605		18.16	799		18.16	470
			18.18	1097		18.18	1123		18.18	850		18.18	682		18.389	595		18.18	828		18.18	500
			18.2	1179		18.2	1188		18.2	859		18.2	714		18.4095	599		18.2	787		18.2	486
			18.22	1107		18.22	1145		18.22	852		18.22	736		18.4301	623		18.22	797		18.22	466
			18.24	1042		18.24	1097		18.24	862		18.24	745		18.4506	603		18.24	790		18.24	488
			18.26	1092		18.26	1106		18.26	872		18.26	729		18.4711	619		18.26	818		18.26	497
			18.28	1107		18.28	1078		18.28	858		18.28	699		18.4916	637		18.28	753		18.28	487
			18.3	1111		18.3	1040		18.3	813		18.3	678		18.5121	627		18.3	732		18.3	499
			18.32	1065		18.32	1035		18.32	798		18.32	690		18.5326	589		18.32	781		18.32	476
			18.34	1103		18.34	1112		18.34	820		18.34	702		18.5531	572		18.34	760		18.34	471
			18.36	1073		18.36	1094		18.36	837		18.36	682		18.5736	592		18.36	703		18.36	472
			18.38	998		18.38	1034		18.38	828		18.38	658		18.5941	588		18.38	718		18.38	497
			18.4	1057		18.4	1048		18.4	812		18.4	676		18.6147	590		18.4	678		18.4	464
			18.42	1040		18.42	1084		18.42	799		18.42	665		18.6352	594		18.42	728		18.42	492
			18.44	971		18.44	1027		18.44	801		18.44	656		18.6557	588		18.44	755		18.44	466
			18.46	954		18.46	1015		18.46	823		18.46	657		18.6762	569		18.46	704		18.46	489
			18.48	1016		18.48	1056		18.48	856		18.48	637		18.6967	575		18.48	711		18.48	456
			18.5	970		18.5	974		18.5	853		18.5	640		18.7172	608		18.5	681		18.5	481
			18.52	966		18.52	1050		18.52	837		18.52	663		18.7377	619		18.52	669		18.52	461
			18.54	988		18.54	1012		18.54	825		18.54	679		18.7582	608		18.54	731		18.54	495
			18.56	994		18.56	1025		18.56	837		18.56	675		18.7787	568		18.56	683		18.56	458
			18.58	998		18.58	1032		18.58	844		18.58	674		18.7993	561		18.58	685		18.58	470
			18.6	978		18.6	1011		18.6	863		18.6	694		18.8198	584		18.6	695		18.6	496
			18.62	987		18.62	1045		18.62	860		18.62	696		18.8403	620		18.62	632		18.62	496
			18.64	966		18.64	1011		18.64	838		18.64	673		18.8608	598		18.64	722		18.64	479
			18.66	1000		18.66	993		18.66	796		18.66	654		18.8813	578		18.66	672		18.66	495
			18.68	975		18.68	973		18.68	795		18.68	664		18.9018	568		18.68	680		18.68	474
			18.7	951		18.7	976		18.7	816		18.7	687		18.9223	556		18.7	700		18.7	446
			18.72	937		18.72	1030		18.72	828		18.72	700		18.9428	547		18.72	636		18.72	437
			18.74	950		18.74	983		18.74	799		18.74	688		18.9633	552		18.74	632		18.74	487
			18.76	928		18.76	926		18.76	786		18.76	659		18.9839	569		18.76	637		18.76	450
			18.78	912		18.78	970		18.78	787		18.78	639		19.0044	567		18.78	646		18.78	470
			18.8	919		18.8	954		18.8	798		18.8	628		19.0249	570		18.8	642		18.8	467
			18.82	897		18.82	941		18.82	797		18.82	625		19.0454	573		18.82	624		18.82	453
			18.84	916		18.84	953		18.84	809		18.84	640		19.0659	573		18.84	645		18.84	484
			18.86	929		18.86	932		18.86	801		18.86	668		19.0864	579		18.86	627		18.86	432
			18.88	875		18.88	920		18.88	781		18.88	674		19.1069	572		18.88	637		18.88	517
			18.9	905		18.9	961		18.9	772		18.9	661		19.1274	571		18.9	629		18.9	471
			18.92	862		18.92	916		18.92	800		18.92	649		19.1479	563		18.92	615		18.92	454
			18.94	914		18.94	930		18.94	822		18.94	655		19.1684	581		18.94	648		18.94	484
			18.96	909		18.96	937		18.96	820		18.96	655		19.189	578		18.96	589		18.96	452
			18.98	893		18.98	939		18.98	802		18.98	656		19.2095	560		18.98	702		18.98	445
			19	856		19	905		19	794		19	651		19.23	537		19	646		19	433
			19.02	887		19.02	891		19.02	776		19.02	646		19.2505	545		19.02	618		19.02	412
			19.04	886		19.04	938		19.04	750		19.04	647		19.271	545		19.04	663		19.04	462
			19.06	887		19.06	926		19.06	738		19.06	646		19.2915	557		19.06	635		19.06	491
			19.08	846		19.08	936		19.08	760		19.08	649		19.312	572		19.08	619		19.08	506
			19.1	811		19.1	860		19.1	797		19.1	648		19.3325	565		19.1	656		19.1	417
			19.12	908		19.12	892		19.12	812		19.12	642		19.353	546		19.12	612		19.12	475
			19.14	832		19.14	860		19.14	791		19.14	632		19.3736	537		19.14	608		19.14	450
			19.16	876		19.16	893		19.16	778		19.16	637		19.3941	555		19.16	607		19.16	446
			19.18	826		19.18	901		19.18	775		19.18	649		19.4146	558		19.18	620		19.18	452
			19.2	851		19.2	908		19.2	771		19.2	657		19.4351	558		19.2	594		19.2	463
			19.22	877		19.22	859		19.22	760		19.22	643		19.4556	555		19.22	600		19.22	455
			19.24	798		19.24	876		19.24	772		19.24	625		19.4761	546		19.24	639		19.24	454
			19.26	820		19.26	868		19.26	784		19.26	609		19.4966	523		19.26	606		19.26	490
			19.28	845		19.28	822		19.28	788		19.28	621		19.5171	518		19.28	600		19.28	441
			19.3	796		19.3	860		19.3	770		19.3	644		19.5376	544		19.3	592		19.3	453
			19.32	851		19.32	851		19.32	743		19.32	662		19.5582	553		19.32	640		19.32	443
			19.34	815		19.34	821		19.34	721		19.34	657		19.5787	543		19.34	666		19.34	470
			19.36	827		19.36	847		19.36	742		19.36	655		19.5992	533		19.36	614		19.36	444
			19.38	776		19.38	829		19.38	779		19.38	652		19.6197	541		19.38	610		19.38	466
			19.4	813		19.4	833		19.4	791		19.4	646		19.6402	540		19.4	582		19.4	478
			19.42	802		19.42	846		19.42	772		19.42	634		19.6607	523		19.42	573		19.42	476
			19.44	759		19.44	839		19.44	759		19.44	640		19.6812	509		19.44	583		19.44	453
			19.46	817		19.46	859		19.46	767		19.46	651		19.7017	509		19.46	591		19.46	448
			19.48	778		19.48	855		19.48	778		19.48	652		19.7222	511		19.48	567		19.48	434
			19.5	859		19.5	809		19.5	795		19.5	636		19.7428	509		19.5	607		19.5	479
			19.52	818		19.52	840		19.52	799		19.52	638		19.7633	531		19.52	589		19.52	445
			19.54	761		19.54	787		19.54	802		19.54	653		19.7838	550		19.54	592		19.54	450
			19.56	805		19.56	862		19.56	784		19.56	662		19.8043	558		19.56	595		19.56	462
			19.58	775		19.58	837		19.58	765		19.58	646		19.8248	540		19.58	579		19.58	507
			19.6	775		19.6	797		19.6	757		19.6	630		19.8453	524		19.6	603		19.6	470
			19.62	793		19.62	823		19.62	765		19.62	624		19.8658	504		19.62	588		19.62	457
			19.64	762		19.64	819		19.64	766		19.64	624		19.8863	494		19.64	567		19.64	471
			19.66	744		19.66	785		19.66	749		19.66	633		19.9068	490		19.66	597		19.66	480
			19.68	732		19.68	817		19.68	746		19.68	648		19.9274	489		19.68	562		19.68	454
			19.7	799		19.7	774		19.7	758		19.7	658		19.9479	499		19.7	563		19.7	476
			19.72	803		19.72	776		19.72	782		19.72	641		19.9684	507		19.72	563		19.72	462
			19.74	792		19.74	791		19.74	788		19.74	632		19.9889	531		19.74	599		19.74	471
			19.76	726		19.76	774		19.76	784		19.76	632		20.0094	531		19.76	570		19.76	447
			19.78	749		19.78	809		19.78	776		19.78	637		20.0299	538		19.78	547		19.78	474
			19.8	754		19.8	808		19.8	776		19.8	632		20.0504	531		19.8	544		19.8	470
			19.82	735		19.82	834		19.82	776		19.82	646		20.0709	552		19.82	609		19.82	503
			19.84	792		19.84	828		19.84	764		19.84	657		20.0914	536		19.84	566		19.84	466
			19.86	720		19.86	792		19.86	747		19.86	657		20.112	519		19.86	584		19.86	464
			19.88	706		19.88	782		19.88	745		19.88	632		20.1325	498		19.88	567		19.88	435
			19.9	778		19.9	820		19.9	769		19.9	625		20.153	507		19.9	565		19.9	488
			19.92	715		19.92	772		19.92	791		19.92	619		20.1735	516		19.92	575		19.92	454
			19.94	745		19.94	802		19.94	786		19.94	625		20.194	519		19.94	539		19.94	449
			19.96	760		19.96	806		19.96	769		19.96	627		20.2145	510		19.96	547		19.96	477
			19.98	734		19.98	803		19.98	774		19.98	642		20.235	500		19.98	528		19.98	450
			20	708		20	818		20	798		20	643		20.2555	515		20	554		20	440
			20.02	733		20.02	774		20.02	802		20.02	635		20.2761	540		20.02	554		20.02	446
			20.04	723		20.04	764		20.04	780		20.04	619		20.2966	522		20.04	550		20.04	470
			20.06	699		20.06	776		20.06	759		20.06	602		20.3171	485		20.06	599		20.06	429
			20.08	732		20.08	778		20.08	748		20.08	603		20.3376	486		20.08	576		20.08	461
			20.1	721		20.1	784		20.1	741		20.1	638		20.3581	516		20.1	541		20.1	492
			20.12	732		20.12	799		20.12	748		20.12	670		20.3786	510		20.12	585		20.12	446
			20.14	736		20.14	838		20.14	763		20.14	658		20.3991	486		20.14	549		20.14	446
			20.16	712		20.16	771		20.16	769		20.16	621		20.4196	484		20.16	557		20.16	462
			20.18	686		20.18	773		20.18	763		20.18	608		20.4401	488		20.18	534		20.18	457
			20.2	737		20.2	726		20.2	764		20.2	619		20.4607	488		20.2	561		20.2	483
			20.22	678		20.22	779		20.22	760		20.22	631		20.4812	505		20.22	558		20.22	513
			20.24	748		20.24	788		20.24	759		20.24	630		20.5017	531		20.24	557		20.24	438
			20.26	705		20.26	765		20.26	757		20.26	632		20.5222	515		20.26	533		20.26	446
			20.28	751		20.28	787		20.28	759		20.28	643		20.5427	475		20.28	540		20.28	445
			20.3	783		20.3	726		20.3	744		20.3	652		20.5632	474		20.3	526		20.3	458
			20.32	698		20.32	775		20.32	746		20.32	642		20.5837	496		20.32	551		20.32	482
			20.34	703		20.34	757		20.34	772		20.34	626		20.6042	517		20.34	535		20.34	441
			20.36	664		20.36	746		20.36	804		20.36	621		20.6247	511		20.36	552		20.36	488
			20.38	687		20.38	725		20.38	800		20.38	621		20.6453	499		20.38	557		20.38	478
			20.4	709		20.4	780		20.4	783		20.4	619		20.6658	506		20.4	550		20.4	426
			20.42	674		20.42	784		20.42	777		20.42	624		20.6863	507		20.42	558		20.42	448
			20.44	671		20.44	765		20.44	777		20.44	632		20.7068	501		20.44	543		20.44	467
			20.46	700		20.46	785		20.46	774		20.46	638		20.7273	481		20.46	523		20.46	436
			20.48	723		20.48	749		20.48	761		20.48	637		20.7478	490		20.48	558		20.48	453
			20.5	715		20.5	753		20.5	758		20.5	632		20.7683	482		20.5	545		20.5	460
			20.52	667		20.52	739		20.52	761		20.52	618		20.7888	471		20.52	558		20.52	497
			20.54	656		20.54	753		20.54	775		20.54	604		20.8093	475		20.54	573		20.54	472
			20.56	669		20.56	742		20.56	777		20.56	591		20.8299	485		20.56	573		20.56	479
			20.58	670		20.58	727		20.58	775		20.58	597		20.8504	514		20.58	580		20.58	442
			20.6	684		20.6	711		20.6	775		20.6	613		20.8709	518		20.6	577		20.6	434
			20.62	681		20.62	781		20.62	776		20.62	630		20.8914	529		20.62	569		20.62	470
			20.64	729		20.64	743		20.64	767		20.64	625		20.9119	510		20.64	532		20.64	475
			20.66	661		20.66	746		20.66	767		20.66	627		20.9324	505		20.66	529		20.66	464
			20.68	669		20.68	725		20.68	774		20.68	655		20.9529	483		20.68	581		20.68	463
			20.7	654		20.7	760		20.7	779		20.7	677		20.9734	506		20.7	556		20.7	424
			20.72	651		20.72	739		20.72	763		20.72	672		20.9939	512		20.72	544		20.72	408
			20.74	671		20.74	760		20.74	748		20.74	658		21.0145	512		20.74	535		20.74	436
			20.76	665		20.76	751		20.76	739		20.76	664		21.035	496		20.76	496		20.76	468
			20.78	679		20.78	697		20.78	746		20.78	657		21.0555	513		20.78	548		20.78	457
			20.8	668		20.8	764		20.8	754		20.8	633		21.076	496		20.8	537		20.8	445
			20.82	669		20.82	716		20.82	757		20.82	614		21.0965	471		20.82	529		20.82	475
			20.84	655		20.84	742		20.84	754		20.84	616		21.117	465		20.84	546		20.84	430
			20.86	658		20.86	724		20.86	747		20.86	622		21.1375	473		20.86	520		20.86	441
			20.88	674		20.88	744		20.88	761		20.88	615		21.158	482		20.88	560		20.88	446
			20.9	660		20.9	772		20.9	773		20.9	621		21.1785	488		20.9	563		20.9	427
			20.92	640		20.92	758		20.92	776		20.92	635		21.199	478		20.92	505		20.92	464
			20.94	664		20.94	733		20.94	750		20.94	656		21.2196	471		20.94	563		20.94	470
			20.96	608		20.96	747		20.96	742		20.96	650		21.2401	479		20.96	500		20.96	457
			20.98	672		20.98	770		20.98	741		20.98	631		21.2606	484		20.98	531		20.98	462
			21	704		21	723		21	752		21	603		21.2811	466		21	534		21	425
			21.02	668		21.02	741		21.02	748		21.02	585		21.3016	462		21.02	514		21.02	467
			21.04	639		21.04	752		21.04	751		21.04	588		21.3221	465		21.04	554		21.04	459
			21.06	644		21.06	700		21.06	766		21.06	615		21.3426	497		21.06	560		21.06	465
			21.08	713		21.08	747		21.08	774		21.08	627		21.3631	501		21.08	574		21.08	476
			21.1	618		21.1	747		21.1	752		21.1	608		21.3836	457		21.1	544		21.1	458
			21.12	649		21.12	706		21.12	721		21.12	611		21.4042	431		21.12	503		21.12	477
			21.14	625		21.14	702		21.14	719		21.14	613		21.4247	452		21.14	516		21.14	462
			21.16	676		21.16	771		21.16	745		21.16	610		21.4452	501		21.16	528		21.16	439
			21.18	647		21.18	750		21.18	770		21.18	624		21.4657	504		21.18	551		21.18	449
			21.2	624		21.2	665		21.2	779		21.2	625		21.4862	495		21.2	551		21.2	452
			21.22	608		21.22	723		21.22	771		21.22	616		21.5067	478		21.22	527		21.22	470
			21.24	609		21.24	719		21.24	764		21.24	613		21.5272	485		21.24	507		21.24	463
			21.26	590		21.26	703		21.26	760		21.26	624		21.5477	482		21.26	497		21.26	513
			21.28	643		21.28	760		21.28	758		21.28	642		21.5682	483		21.28	533		21.28	428
			21.3	647		21.3	705		21.3	756		21.3	645		21.5888	509		21.3	509		21.3	450
			21.32	617		21.32	717		21.32	749		21.32	631		21.6093	499		21.32	533		21.32	470
			21.34	624		21.34	786		21.34	751		21.34	616		21.6298	484		21.34	561		21.34	479
			21.36	614		21.36	775		21.36	745		21.36	620		21.6503	470		21.36	525		21.36	450
			21.38	622		21.38	736		21.38	728		21.38	640		21.6708	485		21.38	507		21.38	491
			21.4	640		21.4	731		21.4	720		21.4	659		21.6913	465		21.4	546		21.4	442
			21.42	634		21.42	724		21.42	744		21.42	657		21.7118	464		21.42	567		21.42	440
			21.44	630		21.44	683		21.44	778		21.44	646		21.7323	452		21.44	588		21.44	451
			21.46	635		21.46	752		21.46	778		21.46	639		21.7528	472		21.46	536		21.46	485
			21.48	633		21.48	726		21.48	761		21.48	645		21.7734	474		21.48	517		21.48	508
			21.5	595		21.5	761		21.5	754		21.5	651		21.7939	480		21.5	522		21.5	450
			21.52	632		21.52	729		21.52	775		21.52	651		21.8144	463		21.52	522		21.52	452
			21.54	636		21.54	699		21.54	790		21.54	645		21.8349	460		21.54	546		21.54	491
			21.56	634		21.56	695		21.56	790		21.56	637		21.8554	453		21.56	526		21.56	455
			21.58	633		21.58	722		21.58	783		21.58	630		21.8759	465		21.58	550		21.58	478
			21.6	584		21.6	740		21.6	781		21.6	622		21.8964	473		21.6	512		21.6	476
			21.62	636		21.62	772		21.62	776		21.62	622		21.9169	487		21.62	551		21.62	472
			21.64	658		21.64	757		21.64	760		21.64	634		21.9374	492		21.64	572		21.64	440
			21.66	646		21.66	695		21.66	750		21.66	636		21.958	492		21.66	573		21.66	461
			21.68	637		21.68	719		21.68	752		21.68	629		21.9785	474		21.68	530		21.68	465
			21.7	619		21.7	749		21.7	763		21.7	617		21.999	446		21.7	495		21.7	475
			21.72	625		21.72	731		21.72	769		21.72	621		22.0195	457		21.72	515		21.72	493
			21.74	630		21.74	722		21.74	773		21.74	622		22.04	467		21.74	510		21.74	432
			21.76	639		21.76	751		21.76	780		21.76	612		22.0605	482		21.76	509		21.76	484
			21.78	592		21.78	711		21.78	776		21.78	607		22.081	467		21.78	558		21.78	472
			21.8	643		21.8	700		21.8	761		21.8	624		22.1015	470		21.8	544		21.8	476
			21.82	605		21.82	697		21.82	743		21.82	642		22.1221	471		21.82	497		21.82	450
			21.84	652		21.84	708		21.84	741		21.84	646		22.1426	476		21.84	493		21.84	423
			21.86	612		21.86	709		21.86	741		21.86	647		22.1631	459		21.86	537		21.86	464
			21.88	628		21.88	653		21.88	758		21.88	652		22.1836	435		21.88	530		21.88	465
			21.9	579		21.9	667		21.9	770		21.9	643		22.2041	451		21.9	514		21.9	471
			21.92	580		21.92	706		21.92	775		21.92	632		22.2246	461		21.92	474		21.92	446
			21.94	639		21.94	749		21.94	755		21.94	635		22.2451	470		21.94	556		21.94	441
			21.96	587		21.96	709		21.96	754		21.96	662		22.2656	449		21.96	531		21.96	461
			21.98	594		21.98	674		21.98	768		21.98	669		22.2861	452		21.98	547		21.98	451
			22	610		22	711		22	795		22	655		22.3067	469		22	546		22	462
			22.02	609		22.02	700		22.02	801		22.02	622		22.3272	492		22.02	520		22.02	453
			22.04	623		22.04	720		22.04	793		22.04	599		22.3477	484		22.04	492		22.04	471
			22.06	644		22.06	718		22.06	784		22.06	588		22.3682	479		22.06	514		22.06	478
			22.08	557		22.08	719		22.08	786		22.08	603		22.3887	475		22.08	514		22.08	409
			22.1	599		22.1	688		22.1	786		22.1	622		22.4092	475		22.1	553		22.1	435
			22.12	608		22.12	705		22.12	784		22.12	629		22.4297	478		22.12	520		22.12	437
			22.14	607		22.14	753		22.14	795		22.14	630		22.4502	493		22.14	495		22.14	468
			22.16	632		22.16	750		22.16	802		22.16	628		22.4707	470		22.16	502		22.16	449
			22.18	613		22.18	759		22.18	795		22.18	629		22.4913	464		22.18	529		22.18	461
			22.2	646		22.2	733		22.2	779		22.2	625		22.5118	461		22.2	514		22.2	424
			22.22	617		22.22	701		22.22	767		22.22	630		22.5323	475		22.22	476		22.22	449
			22.24	592		22.24	724		22.24	752		22.24	629		22.5528	462		22.24	543		22.24	501
			22.26	621		22.26	690		22.26	744		22.26	636		22.5733	470		22.26	530		22.26	491
			22.28	608		22.28	719		22.28	759		22.28	637		22.5938	465		22.28	525		22.28	489
			22.3	618		22.3	731		22.3	779		22.3	641		22.6143	449		22.3	502		22.3	444
			22.32	601		22.32	727		22.32	783		22.32	629		22.6348	444		22.32	494		22.32	475
			22.34	609		22.34	735		22.34	772		22.34	619		22.6553	479		22.34	563		22.34	463
			22.36	601		22.36	747		22.36	769		22.36	604		22.6759	492		22.36	551		22.36	493
			22.38	613		22.38	711		22.38	774		22.38	601		22.6964	463		22.38	500		22.38	491
			22.4	627		22.4	660		22.4	778		22.4	613		22.7169	447		22.4	494		22.4	463
			22.42	627		22.42	719		22.42	787		22.42	638		22.7374	442		22.42	583		22.42	479
			22.44	597		22.44	719		22.44	788		22.44	657		22.7579	446		22.44	520		22.44	454
			22.46	603		22.46	745		22.46	778		22.46	654		22.7784	461		22.46	556		22.46	474
			22.48	591		22.48	731		22.48	750		22.48	638		22.7989	470		22.48	581		22.48	462
			22.5	611		22.5	763		22.5	753		22.5	620		22.8194	450		22.5	547		22.5	461
			22.52	620		22.52	739		22.52	762		22.52	620		22.8399	446		22.52	536		22.52	454
			22.54	606		22.54	691		22.54	774		22.54	625		22.8605	468		22.54	514		22.54	459
			22.56	610		22.56	704		22.56	768		22.56	621		22.881	472		22.56	539		22.56	444
			22.58	647		22.58	723		22.58	776		22.58	611		22.9015	456		22.58	564		22.58	448
			22.6	611		22.6	710		22.6	770		22.6	611		22.922	439		22.6	565		22.6	509
			22.62	616		22.62	734		22.62	759		22.62	614		22.9425	444		22.62	523		22.62	483
			22.64	608		22.64	748		22.64	747		22.64	614		22.963	458		22.64	541		22.64	487
			22.66	571		22.66	718		22.66	747		22.66	624		22.9835	446		22.66	555		22.66	438
			22.68	630		22.68	754		22.68	760		22.68	643		23.004	451		22.68	555		22.68	442
			22.7	641		22.7	729		22.7	780		22.7	648		23.0245	428		22.7	567		22.7	462
			22.72	557		22.72	700		22.72	799		22.72	634		23.045	431		22.72	566		22.72	460
			22.74	576		22.74	716		22.74	797		22.74	622		23.0656	437		22.74	500		22.74	451
			22.76	618		22.76	757		22.76	787		22.76	626		23.0861	453		22.76	540		22.76	463
			22.78	603		22.78	703		22.78	771		22.78	629		23.1066	449		22.78	560		22.78	467
			22.8	621		22.8	770		22.8	770		22.8	621		23.1271	468		22.8	519		22.8	464
			22.82	609		22.82	711		22.82	795		22.82	609		23.1476	471		22.82	531		22.82	491
			22.84	625		22.84	701		22.84	813		22.84	605		23.1681	476		22.84	523		22.84	490
			22.86	638		22.86	725		22.86	802		22.86	607		23.1886	448		22.86	509		22.86	508
			22.88	588		22.88	696		22.88	781		22.88	604		23.2091	451		22.88	516		22.88	457
			22.9	590		22.9	698		22.9	796		22.9	609		23.2296	472		22.9	559		22.9	433
			22.92	635		22.92	703		22.92	814		22.92	622		23.2502	464		22.92	546		22.92	471
			22.94	622		22.94	758		22.94	812		22.94	644		23.2707	429		22.94	529		22.94	468
			22.96	635		22.96	732		22.96	788		22.96	651		23.2912	431		22.96	514		22.96	390
			22.98	622		22.98	714		22.98	780		22.98	643		23.3117	455		22.98	529		22.98	459
			23	624		23	693		23	767		23	623		23.3322	444		23	508		23	461
			23.02	589		23.02	705		23.02	753		23.02	623		23.3527	436		23.02	544		23.02	466
			23.04	586		23.04	803		23.04	750		23.04	641		23.3732	447		23.04	537		23.04	441
			23.06	593		23.06	719		23.06	757		23.06	652		23.3937	456		23.06	539		23.06	463
			23.08	607		23.08	729		23.08	755		23.08	636		23.4142	440		23.08	583		23.08	488
			23.1	607		23.1	636		23.1	760		23.1	622		23.4348	441		23.1	523		23.1	523
			23.12	614		23.12	746		23.12	787		23.12	627		23.4553	450		23.12	545		23.12	451
			23.14	629		23.14	705		23.14	809		23.14	648		23.4758	465		23.14	545		23.14	473
			23.16	629		23.16	712		23.16	798		23.16	651		23.4963	450		23.16	543		23.16	478
			23.18	595		23.18	705		23.18	778		23.18	635		23.5168	437		23.18	520		23.18	482
			23.2	591		23.2	698		23.2	769		23.2	621		23.5373	443		23.2	561		23.2	496
			23.22	593		23.22	686		23.22	779		23.22	625		23.5578	457		23.22	536		23.22	488
			23.24	579		23.24	753		23.24	777		23.24	632		23.5783	462		23.24	559		23.24	477
			23.26	642		23.26	722		23.26	769		23.26	630		23.5988	436		23.26	557		23.26	468
			23.28	640		23.28	709		23.28	753		23.28	636		23.6194	453		23.28	531		23.28	472
			23.3	633		23.3	741		23.3	750		23.3	643		23.6399	476		23.3	568		23.3	430
			23.32	576		23.32	783		23.32	743		23.32	643		23.6604	494		23.32	525		23.32	449
			23.34	608		23.34	721		23.34	745		23.34	630		23.6809	469		23.34	562		23.34	456
			23.36	603		23.36	708		23.36	746		23.36	617		23.7014	447		23.36	580		23.36	490
			23.38	604		23.38	731		23.38	750		23.38	618		23.7219	442		23.38	588		23.38	473
			23.4	621		23.4	717		23.4	749		23.4	619		23.7424	452		23.4	583		23.4	452
			23.42	610		23.42	791		23.42	764		23.42	612		23.7629	454		23.42	556		23.42	456
			23.44	575		23.44	737		23.44	784		23.44	602		23.7834	451		23.44	544		23.44	484
			23.46	589		23.46	737		23.46	796		23.46	618		23.804	453		23.46	530		23.46	486
			23.48	567		23.48	735		23.48	804		23.48	642		23.8245	456		23.48	576		23.48	466
			23.5	622		23.5	753		23.5	813		23.5	645		23.845	421		23.5	566		23.5	465
			23.52	602		23.52	759		23.52	823		23.52	630		23.8655	418		23.52	591		23.52	469
			23.54	612		23.54	738		23.54	826		23.54	624		23.886	432		23.54	546		23.54	456
			23.56	608		23.56	758		23.56	818		23.56	640		23.9065	449		23.56	531		23.56	489
			23.58	587		23.58	808		23.58	793		23.58	650		23.927	439		23.58	551		23.58	482
			23.6	608		23.6	761		23.6	757		23.6	648		23.9475	425		23.6	559		23.6	467
			23.62	599		23.62	740		23.62	744		23.62	636		23.968	420		23.62	560		23.62	448
			23.64	591		23.64	693		23.64	748		23.64	639		23.9886	402		23.64	540		23.64	458
			23.66	604		23.66	745		23.66	774		23.66	652		24.0091	407		23.66	567		23.66	472
			23.68	576		23.68	726		23.68	793		23.68	667		24.0296	404		23.68	580		23.68	496
			23.7	593		23.7	763		23.7	801		23.7	660		24.0501	438		23.7	580		23.7	486
			23.72	654		23.72	694		23.72	786		23.72	642		24.0706	461		23.72	556		23.72	469
			23.74	618		23.74	731		23.74	787		23.74	635		24.0911	453		23.74	541		23.74	482
			23.76	649		23.76	727		23.76	786		23.76	643		24.1116	429		23.76	537		23.76	472
			23.78	618		23.78	695		23.78	774		23.78	642		24.1321	423		23.78	592		23.78	512
			23.8	626		23.8	776		23.8	764		23.8	640		24.1527	426		23.8	556		23.8	463
			23.82	590		23.82	746		23.82	777		23.82	644		24.1732	432		23.82	560		23.82	497
			23.84	601		23.84	717		23.84	786		23.84	651		24.1937	434		23.84	583		23.84	465
			23.86	616		23.86	716		23.86	775		23.86	644		24.2142	440		23.86	576		23.86	451
			23.88	609		23.88	732		23.88	772		23.88	646		24.2347	443		23.88	586		23.88	441
			23.9	579		23.9	715		23.9	776		23.9	645		24.2552	457		23.9	568		23.9	443
			23.92	593		23.92	693		23.92	786		23.92	652		24.2757	457		23.92	570		23.92	460
			23.94	598		23.94	774		23.94	795		23.94	660		24.2962	448		23.94	597		23.94	503
			23.96	593		23.96	760		23.96	808		23.96	672		24.3167	428		23.96	560		23.96	428
			23.98	604		23.98	723		23.98	809		23.98	660		24.3372	436		23.98	616		23.98	431
			24	617		24	763		24	807		24	644		24.3578	448		24	591		24	459
			24.02	547		24.02	751		24.02	806		24.02	638		24.3783	442		24.02	551		24.02	426
			24.04	629		24.04	738		24.04	811		24.04	645		24.3988	432		24.04	597		24.04	459
			24.06	578		24.06	757		24.06	817		24.06	658		24.4193	452		24.06	547		24.06	506
			24.08	614		24.08	739		24.08	821		24.08	670		24.4398	448		24.08	598		24.08	485
			24.1	592		24.1	743		24.1	813		24.1	661		24.4603	422		24.1	557		24.1	480
			24.12	622		24.12	752		24.12	802		24.12	640		24.4808	441		24.12	572		24.12	477
			24.14	606		24.14	756		24.14	787		24.14	631		24.5013	451		24.14	577		24.14	478
			24.16	639		24.16	728		24.16	780		24.16	638		24.5218	442		24.16	628		24.16	489
			24.18	622		24.18	712		24.18	783		24.18	646		24.5423	436		24.18	591		24.18	467
			24.2	593		24.2	754		24.2	801		24.2	644		24.5629	442		24.2	572		24.2	437
			24.22	604		24.22	757		24.22	799		24.22	645		24.5834	433		24.22	610		24.22	461
			24.24	617		24.24	791		24.24	794		24.24	650		24.6039	432		24.24	542		24.24	498
			24.26	638		24.26	774		24.26	801		24.26	662		24.6244	438		24.26	597		24.26	507
			24.28	664		24.28	736		24.28	831		24.28	672		24.6449	432		24.28	596		24.28	474
			24.3	554		24.3	758		24.3	848		24.3	683		24.6654	427		24.3	606		24.3	475
			24.32	602		24.32	740		24.32	850		24.32	679		24.6859	435		24.32	609		24.32	484
			24.34	610		24.34	700		24.34	846		24.34	667		24.7064	459		24.34	572		24.34	468
			24.36	634		24.36	758		24.36	851		24.36	658		24.727	463		24.36	622		24.36	481
			24.38	628		24.38	791		24.38	844		24.38	662		24.7475	445		24.38	578		24.38	448
			24.4	615		24.4	724		24.4	829		24.4	651		24.768	428		24.4	583		24.4	469
			24.42	617		24.42	733		24.42	817		24.42	641		24.7885	432		24.42	605		24.42	499
			24.44	626		24.44	782		24.44	827		24.44	645		24.809	443		24.44	626		24.44	486
			24.46	604		24.46	764		24.46	827		24.46	665		24.8295	452		24.46	599		24.46	467
			24.48	620		24.48	769		24.48	809		24.48	668		24.85	452		24.48	591		24.48	461
			24.5	677		24.5	748		24.5	784		24.5	665		24.8705	430		24.5	570		24.5	502
			24.52	631		24.52	768		24.52	784		24.52	661		24.891	416		24.52	592		24.52	475
			24.54	632		24.54	799		24.54	790		24.54	671		24.9115	426		24.54	563		24.54	496
			24.56	603		24.56	760		24.56	798		24.56	670		24.9321	455		24.56	583		24.56	469
			24.58	592		24.58	781		24.58	810		24.58	660		24.9526	463		24.58	592		24.58	487
			24.6	610		24.6	797		24.6	818		24.6	646		24.9731	473		24.6	606		24.6	462
			24.62	642		24.62	774		24.62	811		24.62	655		24.9936	422		24.62	594		24.62	460
			24.64	627		24.64	736		24.64	801		24.64	665		25.0141	410		24.64	578		24.64	460
			24.66	598		24.66	809		24.66	798		24.66	657		25.0346	417		24.66	585		24.66	473
			24.68	613		24.68	749		24.68	800		24.68	649		25.0551	440		24.68	614		24.68	480
			24.7	603		24.7	770		24.7	813		24.7	657		25.0756	410		24.7	654		24.7	474
			24.72	634		24.72	799		24.72	827		24.72	678		25.0962	415		24.72	563		24.72	474
			24.74	654		24.74	761		24.74	821		24.74	686		25.1167	430		24.74	596		24.74	455
			24.76	623		24.76	768		24.76	825		24.76	681		25.1372	451		24.76	595		24.76	481
			24.78	615		24.78	783		24.78	830		24.78	669		25.1577	436		24.78	624		24.78	459
			24.8	617		24.8	739		24.8	830		24.8	663		25.1782	422		24.8	624		24.8	442
			24.82	626		24.82	810		24.82	828		24.82	671		25.1987	410		24.82	574		24.82	464
			24.84	628		24.84	789		24.84	831		24.84	682		25.2192	442		24.84	572		24.84	503
			24.86	620		24.86	768		24.86	834		24.86	679		25.2397	425		24.86	607		24.86	452
			24.88	634		24.88	775		24.88	827		24.88	661		25.2602	427		24.88	630		24.88	491
			24.9	637		24.9	771		24.9	834		24.9	665		25.2808	405		24.9	606		24.9	463
			24.92	588		24.92	789		24.92	854		24.92	660		25.3013	408		24.92	620		24.92	478
			24.94	650		24.94	797		24.94	855		24.94	654		25.3218	424		24.94	577		24.94	478
			24.96	624		24.96	780		24.96	836		24.96	665		25.3423	423		24.96	640		24.96	462
			24.98	621		24.98	769		24.98	829		24.98	654		25.3628	444		24.98	586		24.98	475
			25	640		25	766		25	842		25	646		25.3833	440		25	578		25	489
			25.02	700		25.02	790		25.02	845		25.02	654		25.4038	451		25.02	625		25.02	475
			25.04	626		25.04	803		25.04	831		25.04	667		25.4243	434		25.04	628		25.04	463
			25.06	650		25.06	781		25.06	808		25.06	693		25.4448	440		25.06	614		25.06	501
			25.08	634		25.08	819		25.08	805		25.08	711		25.4654	430		25.08	594		25.08	481
			25.1	649		25.1	768		25.1	810		25.1	705		25.4859	435		25.1	648		25.1	458
			25.12	633		25.12	788		25.12	822		25.12	684		25.5064	408		25.12	635		25.12	454
			25.14	631		25.14	821		25.14	814		25.14	680		25.5269	412		25.14	639		25.14	482
			25.16	633		25.16	799		25.16	810		25.16	693		25.5474	431		25.16	659		25.16	480
			25.18	634		25.18	789		25.18	815		25.18	694		25.5679	447		25.18	603		25.18	514
			25.2	619		25.2	851		25.2	836		25.2	690		25.5884	439		25.2	591		25.2	477
			25.22	652		25.22	806		25.22	855		25.22	686		25.6089	434		25.22	657		25.22	476
			25.24	649		25.24	809		25.24	870		25.24	687		25.6294	439		25.24	608		25.24	516
			25.26	695		25.26	799		25.26	872		25.26	679		25.65	430		25.26	619		25.26	497
			25.28	675		25.28	786		25.28	860		25.28	663		25.6705	417		25.28	663		25.28	493
			25.3	681		25.3	790		25.3	848		25.3	651		25.691	425		25.3	679		25.3	521
			25.32	677		25.32	849		25.32	838		25.32	647		25.7115	444		25.32	659		25.32	464
			25.34	674		25.34	744		25.34	834		25.34	659		25.732	448		25.34	663		25.34	491
			25.36	626		25.36	827		25.36	840		25.36	672		25.7525	445		25.36	636		25.36	473
			25.38	654		25.38	807		25.38	854		25.38	679		25.773	442		25.38	632		25.38	475
			25.4	688		25.4	825		25.4	837		25.4	667		25.7935	428		25.4	640		25.4	494
			25.42	712		25.42	856		25.42	805		25.42	665		25.814	425		25.42	655		25.42	501
			25.44	677		25.44	877		25.44	804		25.44	674		25.8346	443		25.44	681		25.44	483
			25.46	651		25.46	867		25.46	843		25.46	681		25.8551	459		25.46	658		25.46	520
			25.48	689		25.48	842		25.48	864		25.48	670		25.8756	441		25.48	662		25.48	487
			25.5	710		25.5	823		25.5	847		25.5	660		25.8961	425		25.5	645		25.5	498
			25.52	717		25.52	814		25.52	828		25.52	665		25.9166	428		25.52	717		25.52	523
			25.54	680		25.54	778		25.54	834		25.54	681		25.9371	433		25.54	692		25.54	465
			25.56	689		25.56	832		25.56	850		25.56	698		25.9576	444		25.56	718		25.56	525
			25.58	648		25.58	848		25.58	864		25.58	704		25.9781	455		25.58	715		25.58	463
			25.6	726		25.6	838		25.6	879		25.6	703		25.9986	452		25.6	776		25.6	461
			25.62	718		25.62	876		25.62	891		25.62	711		26.0191	427		25.62	716		25.62	479
			25.64	732		25.64	887		25.64	882		25.64	711		26.0397	443		25.64	730		25.64	525
			25.66	702		25.66	888		25.66	870		25.66	688		26.0602	456		25.66	783		25.66	488
			25.68	702		25.68	882		25.68	862		25.68	671		26.0807	433		25.68	737		25.68	497
			25.7	779		25.7	872		25.7	866		25.7	691		26.1012	421		25.7	752		25.7	471
			25.72	733		25.72	864		25.72	875		25.72	715		26.1217	439		25.72	717		25.72	480
			25.74	731		25.74	944		25.74	893		25.74	717		26.1422	457		25.74	766		25.74	481
			25.76	711		25.76	852		25.76	901		25.76	706		26.1627	430		25.76	790		25.76	476
			25.78	737		25.78	939		25.78	890		25.78	700		26.1832	436		25.78	824		25.78	481
			25.8	771		25.8	949		25.8	865		25.8	692		26.2037	434		25.8	862		25.8	513
			25.82	745		25.82	891		25.82	839		25.82	705		26.2243	423		25.82	876		25.82	490
			25.84	793		25.84	900		25.84	841		25.84	732		26.2448	406		25.84	917		25.84	496
			25.86	738		25.86	931		25.86	863		25.86	751		26.2653	430		25.86	920		25.86	492
			25.88	813		25.88	950		25.88	889		25.88	732		26.2858	442		25.88	963		25.88	467
			25.9	847		25.9	923		25.9	893		25.9	717		26.3063	438		25.9	989		25.9	530
			25.92	822		25.92	945		25.92	895		25.92	724		26.3268	421		25.92	1000		25.92	523
			25.94	842		25.94	916		25.94	898		25.94	749		26.3473	431		25.94	1006		25.94	522
			25.96	878		25.96	991		25.96	909		25.96	751		26.3678	442		25.96	1001		25.96	518
			25.98	867		25.98	1034		25.98	915		25.98	733		26.3883	459		25.98	1047		25.98	517
			26	899		26	1038		26	920		26	722		26.4089	453		26	1073		26	510
			26.02	940		26.02	992		26.02	929		26.02	733		26.4294	430		26.02	1113		26.02	479
			26.04	950		26.04	1011		26.04	948		26.04	744		26.4499	428		26.04	1128		26.04	496
			26.06	916		26.06	987		26.06	971		26.06	744		26.4704	456		26.06	1142		26.06	486
			26.08	938		26.08	1086		26.08	988		26.08	758		26.4909	480		26.08	1188		26.08	507
			26.1	912		26.1	1097		26.1	991		26.1	771		26.5114	478		26.1	1266		26.1	501
			26.12	946		26.12	1116		26.12	996		26.12	767		26.5319	476		26.12	1298		26.12	525
			26.14	977		26.14	1063		26.14	1016		26.14	758		26.5524	470		26.14	1295		26.14	483
			26.16	997		26.16	1099		26.16	1044		26.16	760		26.5729	467		26.16	1394		26.16	496
			26.18	984		26.18	1123		26.18	1043		26.18	764		26.5935	487		26.18	1442		26.18	501
			26.2	1045		26.2	1137		26.2	1040		26.2	768		26.614	492		26.2	1460		26.2	546
			26.22	1073		26.22	1118		26.22	1048		26.22	777		26.6345	498		26.22	1542		26.22	509
			26.24	1054		26.24	1219		26.24	1084		26.24	779		26.655	492		26.24	1597		26.24	484
			26.26	1046		26.26	1161		26.26	1108		26.26	777		26.6755	481		26.26	1696		26.26	535
			26.28	1118		26.28	1171		26.28	1132		26.28	783		26.696	457		26.28	1746		26.28	538
			26.3	1126		26.3	1163		26.3	1154		26.3	797		26.7165	461		26.3	1808		26.3	569
			26.32	1134		26.32	1194		26.32	1185		26.32	817		26.737	479		26.32	1819		26.32	581
			26.34	1098		26.34	1206		26.34	1195		26.34	838		26.7575	498		26.34	1933		26.34	507
			26.36	1124		26.36	1193		26.36	1190		26.36	850		26.7781	521		26.36	1980		26.36	530
			26.38	1128		26.38	1182		26.38	1177		26.38	840		26.7986	512		26.38	2008		26.38	528
			26.4	1120		26.4	1213		26.4	1189		26.4	835		26.8191	510		26.4	2000		26.4	552
			26.42	1086		26.42	1234		26.42	1218		26.42	835		26.8396	521		26.42	1976		26.42	545
			26.44	1044		26.44	1275		26.44	1238		26.44	837		26.8601	527		26.44	2028		26.44	569
			26.46	1095		26.46	1280		26.46	1227		26.46	848		26.8806	538		26.46	2011		26.46	562
			26.48	1074		26.48	1244		26.48	1239		26.48	880		26.9011	567		26.48	1971		26.48	587
			26.5	1094		26.5	1238		26.5	1247		26.5	905		26.9216	602		26.5	1986		26.5	610
			26.52	1065		26.52	1219		26.52	1249		26.52	909		26.9422	590		26.52	1928		26.52	608
			26.54	1056		26.54	1201		26.54	1256		26.54	912		26.9627	577		26.54	1856		26.54	600
			26.56	1029		26.56	1201		26.56	1275		26.56	923		26.9832	555		26.56	1813		26.56	615
			26.58	1011		26.58	1272		26.58	1275		26.58	928		27.0037	567		26.58	1714		26.58	606
			26.6	980		26.6	1186		26.6	1289		26.6	941		27.0242	588		26.6	1621		26.6	571
			26.62	951		26.62	1173		26.62	1322		26.62	940		27.0447	600		26.62	1554		26.62	670
			26.64	996		26.64	1241		26.64	1348		26.64	935		27.0652	595		26.64	1544		26.64	681
			26.66	963		26.66	1211		26.66	1358		26.66	922		27.0857	587		26.66	1458		26.66	691
			26.68	959		26.68	1084		26.68	1366		26.68	956		27.1062	581		26.68	1441		26.68	702
			26.7	928		26.7	1123		26.7	1378		26.7	987		27.1268	577		26.7	1371		26.7	686
			26.72	967		26.72	1162		26.72	1385		26.72	1005		27.1473	584		26.72	1364		26.72	723
			26.74	912		26.74	1140		26.74	1383		26.74	993		27.1678	600		26.74	1315		26.74	738
			26.76	882		26.76	1143		26.76	1369		26.76	1012		27.1883	597		26.76	1312		26.76	725
			26.78	982		26.78	1122		26.78	1349		26.78	1036		27.2088	587		26.78	1255		26.78	764
			26.8	942		26.8	1127		26.8	1340		26.8	1050		27.2293	591		26.8	1252		26.8	781
			26.82	934		26.82	1133		26.82	1353		26.82	1034		27.2498	631		26.82	1179		26.82	847
			26.84	889		26.84	1095		26.84	1389		26.84	1033		27.2703	645		26.84	1206		26.84	844
			26.86	911		26.86	1060		26.86	1421		26.86	1044		27.2908	614		26.86	1190		26.86	829
			26.88	861		26.88	1061		26.88	1418		26.88	1049		27.3114	599		26.88	1156		26.88	842
			26.9	902		26.9	1047		26.9	1390		26.9	1046		27.3319	613		26.9	1144		26.9	868
			26.92	939		26.92	1067		26.92	1392		26.92	1052		27.3524	638		26.92	1125		26.92	891
			26.94	894		26.94	1048		26.94	1426		26.94	1056		27.3729	627		26.94	1146		26.94	927
			26.96	892		26.96	992		26.96	1452		26.96	1067		27.3934	635		26.96	1121		26.96	891
			26.98	887		26.98	1059		26.98	1450		26.98	1092		27.4139	635		26.98	1106		26.98	936
			27	903		27	1047		27	1446		27	1119		27.4344	630		27	1096		27	959
			27.02	893		27.02	1093		27.02	1468		27.02	1111		27.4549	626		27.02	1149		27.02	955
			27.04	950		27.04	1001		27.04	1499		27.04	1101		27.4754	640		27.04	1131		27.04	942
			27.06	926		27.06	1013		27.06	1512		27.06	1095		27.496	651		27.06	1114		27.06	956
			27.08	895		27.08	1116		27.08	1487		27.08	1106		27.5165	650		27.08	1146		27.08	980
			27.1	925		27.1	1015		27.1	1463		27.1	1109		27.537	658		27.1	1163		27.1	917
			27.12	912		27.12	1062		27.12	1439		27.12	1123		27.5575	646		27.12	1113		27.12	982
			27.14	946		27.14	1092		27.14	1426		27.14	1120		27.578	641		27.14	1143		27.14	952
			27.16	975		27.16	1061		27.16	1412		27.16	1109		27.5985	638		27.16	1116		27.16	923
			27.18	953		27.18	1107		27.18	1424		27.18	1094		27.619	623		27.18	1132		27.18	942
			27.2	978		27.2	1097		27.2	1437		27.2	1103		27.6395	624		27.2	1149		27.2	941
			27.22	1076		27.22	1147		27.22	1454		27.22	1106		27.66	613		27.22	1121		27.22	914
			27.24	1077		27.24	1114		27.24	1439		27.24	1101		27.6806	623		27.24	1176		27.24	897
			27.26	1052		27.26	1156		27.26	1434		27.26	1102		27.7011	623		27.26	1154		27.26	927
			27.28	1114		27.28	1159		27.28	1437		27.28	1123		27.7216	660		27.28	1135		27.28	941
			27.3	1094		27.3	1178		27.3	1467		27.3	1146		27.7421	637		27.3	1196		27.3	919
			27.32	1091		27.32	1171		27.32	1460		27.32	1141		27.7626	630		27.32	1176		27.32	939
			27.34	1064		27.34	1130		27.34	1441		27.34	1124		27.7831	613		27.34	1146		27.34	897
			27.36	1150		27.36	1110		27.36	1425		27.36	1121		27.8036	617		27.36	1171		27.36	886
			27.38	1224		27.38	1202		27.38	1432		27.38	1133		27.8241	620		27.38	1174		27.38	923
			27.4	1216		27.4	1152		27.4	1423		27.4	1131		27.8446	625		27.4	1174		27.4	873
			27.42	1282		27.42	1116		27.42	1400		27.42	1116		27.8651	621		27.42	1206		27.42	853
			27.44	1309		27.44	1182		27.44	1377		27.44	1126		27.8857	599		27.44	1154		27.44	881
			27.46	1384		27.46	1172		27.46	1378		27.46	1145		27.9062	606		27.46	1194		27.46	907
			27.48	1311		27.48	1173		27.48	1389		27.48	1166		27.9267	623		27.48	1179		27.48	848
			27.5	1296		27.5	1145		27.5	1383		27.5	1155		27.9472	618		27.5	1174		27.5	928
			27.52	1298		27.52	1198		27.52	1367		27.52	1152		27.9677	607		27.52	1208		27.52	911
			27.54	1298		27.54	1241		27.54	1350		27.54	1143		27.9882	604		27.54	1202		27.54	902
			27.56	1337		27.56	1184		27.56	1336		27.56	1151		28.0087	610		27.56	1175		27.56	831
			27.58	1424		27.58	1270		27.58	1314		27.58	1150		28.0292	610		27.58	1170		27.58	875
			27.6	1542		27.6	1297		27.6	1316		27.6	1148		28.0497	625		27.6	1237		27.6	819
			27.62	1650		27.62	1352		27.62	1325		27.62	1119		28.0703	610		27.62	1226		27.62	842
			27.64	1627		27.64	1307		27.64	1344		27.64	1086		28.0908	575		27.64	1236		27.64	824
			27.66	1562		27.66	1324		27.66	1324		27.66	1071		28.1113	565		27.66	1257		27.66	811
			27.68	1577		27.68	1359		27.68	1285		27.68	1080		28.1318	578		27.68	1241		27.68	836
			27.7	1591		27.7	1380		27.7	1248		27.7	1095		28.1523	585		27.7	1302		27.7	845
			27.72	1506		27.72	1356		27.72	1260		27.72	1105		28.1728	602		27.72	1243		27.72	781
			27.74	1551		27.74	1463		27.74	1274		27.74	1092		28.1933	587		27.74	1312		27.74	826
			27.76	1516		27.76	1498		27.76	1267		27.76	1063		28.2138	570		27.76	1360		27.76	786
			27.78	1574		27.78	1538		27.78	1251		27.78	1041		28.2343	572		27.78	1308		27.78	803
			27.8	1645		27.8	1525		27.8	1244		27.8	1044		28.2549	582		27.8	1347		27.8	800
			27.82	1717		27.82	1486		27.82	1244		27.82	1048		28.2754	571		27.82	1343		27.82	835
			27.84	1671		27.84	1578		27.84	1234		27.84	1039		28.2959	563		27.84	1232		27.84	769
			27.86	1590		27.86	1615		27.86	1237		27.86	1026		28.3164	589		27.86	1341		27.86	751
			27.88	1480		27.88	1605		27.88	1245		27.88	1023		28.3369	611		27.88	1360		27.88	789
			27.9	1446		27.9	1708		27.9	1255		27.9	1035		28.3574	628		27.9	1333		27.9	772
			27.92	1353		27.92	1775		27.92	1221		27.92	1048		28.3779	661		27.92	1317		27.92	789
			27.94	1374		27.94	1736		27.94	1187		27.94	1051		28.3984	716		27.94	1327		27.94	761
			27.96	1243		27.96	1770		27.96	1167		27.96	1032		28.4189	690		27.96	1345		27.96	737
			27.98	1270		27.98	1808		27.98	1172		27.98	1002		28.4395	717		27.98	1319		27.98	757
			28	1204		28	1868		28	1151		28	976		28.46	719		28	1294		28	749
			28.02	1160		28.02	1962		28.02	1128		28.02	972		28.4805	726		28.02	1261		28.02	729
			28.04	1149		28.04	1985		28.04	1105		28.04	985		28.501	732		28.04	1186		28.04	734
			28.06	1140		28.06	1948		28.06	1113		28.06	995		28.5215	760		28.06	1259		28.06	771
			28.08	1165		28.08	2045		28.08	1130		28.08	992		28.542	737		28.08	1231		28.08	721
			28.1	1176		28.1	2077		28.1	1147		28.1	991		28.5625	780		28.1	1174		28.1	716
			28.12	1156		28.12	2097		28.12	1138		28.12	984		28.583	737		28.12	1152		28.12	733
			28.14	1149		28.14	2134		28.14	1149		28.14	971		28.6035	707		28.14	1192		28.14	715
			28.16	1151		28.16	2094		28.16	1172		28.16	963		28.6241	670		28.16	1208		28.16	735
			28.18	1112		28.18	2055		28.18	1191		28.18	978		28.6446	640		28.18	1113		28.18	734
			28.2	1154		28.2	2018		28.2	1180		28.2	990		28.6651	648		28.2	1083		28.2	711
			28.22	1147		28.22	1920		28.22	1179		28.22	996		28.6856	639		28.22	1080		28.22	715
			28.24	1108		28.24	1905		28.24	1180		28.24	995		28.7061	598		28.24	1104		28.24	713
			28.26	1130		28.26	1768		28.26	1189		28.26	993		28.7266	570		28.26	1054		28.26	727
			28.28	1126		28.28	1591		28.28	1185		28.28	985		28.7471	547		28.28	1026		28.28	701
			28.3	1121		28.3	1446		28.3	1176		28.3	999		28.7676	537		28.3	987		28.3	716
			28.32	1076		28.32	1422		28.32	1162		28.32	1029		28.7882	535		28.32	1050		28.32	713
			28.34	1064		28.34	1337		28.34	1173		28.34	1040		28.8087	516		28.34	988		28.34	736
			28.36	1131		28.36	1282		28.36	1186		28.36	1036		28.8292	528		28.36	1005		28.36	713
			28.38	1063		28.38	1187		28.38	1199		28.38	1040		28.8497	531		28.38	984		28.38	726
			28.4	1104		28.4	1196		28.4	1192		28.4	1062		28.8702	538		28.4	983		28.4	721
			28.42	1041		28.42	1173		28.42	1188		28.42	1050		28.8907	519		28.42	952		28.42	781
			28.44	1064		28.44	1140		28.44	1176		28.44	1029		28.9112	501		28.44	961		28.44	699
			28.46	1096		28.46	1150		28.46	1162		28.46	1010		28.9317	503		28.46	960		28.46	700
			28.48	1005		28.48	1083		28.48	1136		28.48	1013		28.9522	503		28.48	941		28.48	718
			28.5	1009		28.5	1078		28.5	1109		28.5	1011		28.9728	506		28.5	885		28.5	747
			28.52	1075		28.52	1082		28.52	1083		28.52	1006		28.9933	502		28.52	935		28.52	717
			28.54	975		28.54	1117		28.54	1054		28.54	996		29.0138	494		28.54	901		28.54	669
			28.56	1037		28.56	1042		28.56	1036		28.56	979		29.0343	486		28.56	929		28.56	706
			28.58	1014		28.58	1060		28.58	1031		28.58	961		29.0548	491		28.58	914		28.58	651
			28.6	985		28.6	1121		28.6	1044		28.6	938		29.0753	494		28.6	924		28.6	681
			28.62	1008		28.62	1076		28.62	1048		28.62	921		29.0958	504		28.62	906		28.62	687
			28.64	1034		28.64	1040		28.64	1044		28.64	904		29.1163	514		28.64	924		28.64	682
			28.66	998		28.66	1041		28.66	1027		28.66	886		29.1368	492		28.66	982		28.66	668
			28.68	984		28.68	1068		28.68	1035		28.68	861		29.1574	473		28.68	938		28.68	682
			28.7	950		28.7	1041		28.7	1048		28.7	835		29.1779	494		28.7	917		28.7	726
			28.72	965		28.72	1000		28.72	1030		28.72	823		29.1984	504		28.72	843		28.72	659
			28.74	983		28.74	980		28.74	996		28.74	835		29.2189	495		28.74	869		28.74	685
			28.76	952		28.76	972		28.76	994		28.76	849		29.2394	506		28.76	914		28.76	688
			28.78	945		28.78	1037		28.78	1014		28.78	841		29.2599	519		28.78	910		28.78	667
			28.8	940		28.8	1065		28.8	1013		28.8	823		29.2804	507		28.8	859		28.8	672
			28.82	922		28.82	1062		28.82	996		28.82	830		29.3009	498		28.82	891		28.82	664
			28.84	965		28.84	1024		28.84	978		28.84	845		29.3214	498		28.84	877		28.84	713
			28.86	889		28.86	1026		28.86	983		28.86	839		29.342	511		28.86	913		28.86	677
			28.88	927		28.88	1002		28.88	989		28.88	827		29.3625	489		28.88	903		28.88	669
			28.9	936		28.9	1041		28.9	982		28.9	844		29.383	474		28.9	882		28.9	668
			28.92	883		28.92	1007		28.92	960		28.92	865		29.4035	479		28.92	874		28.92	663
			28.94	938		28.94	1005		28.94	969		28.94	859		29.424	507		28.94	951		28.94	617
			28.96	928		28.96	1005		28.96	989		28.96	835		29.4445	502		28.96	925		28.96	658
			28.98	923		28.98	977		28.98	990		28.98	831		29.465	470		28.98	865		28.98	647
			29	883		29	987		29	965		29	838		29.4855	456		29	879		29	668
			29.02	840		29.02	982		29.02	948		29.02	840		29.506	450		29.02	875		29.02	663
			29.04	892		29.04	985		29.04	938		29.04	821		29.5266	481		29.04	904		29.04	612
			29.06	943		29.06	1019		29.06	940		29.06	811		29.5471	486		29.06	926		29.06	643
			29.08	878		29.08	1032		29.08	953		29.08	818		29.5676	503		29.08	931		29.08	688
			29.1	837		29.1	998		29.1	964		29.1	834		29.5881	505		29.1	920		29.1	703
			29.12	830		29.12	978		29.12	973		29.12	824		29.6086	501		29.12	902		29.12	644
			29.14	902		29.14	931		29.14	973		29.14	830		29.6291	489		29.14	924		29.14	595
			29.16	871		29.16	956		29.16	979		29.16	824		29.6496	485		29.16	925		29.16	621
			29.18	867		29.18	957		29.18	971		29.18	822		29.6701	490		29.18	906		29.18	652
			29.2	845		29.2	944		29.2	960		29.2	830		29.6906	471		29.2	899		29.2	627
			29.22	819		29.22	912		29.22	941		29.22	838		29.7111	468		29.22	841		29.22	599
			29.24	822		29.24	898		29.24	951		29.24	838		29.7317	472		29.24	857		29.24	641
			29.26	897		29.26	897		29.26	968		29.26	833		29.7522	473		29.26	908		29.26	630
			29.28	819		29.28	914		29.28	977		29.28	830		29.7727	451		29.28	877		29.28	660
			29.3	808		29.3	948		29.3	968		29.3	822		29.7932	460		29.3	850		29.3	608
			29.32	825		29.32	916		29.32	963		29.32	818		29.8137	474		29.32	863		29.32	632
			29.34	910		29.34	943		29.34	961		29.34	829		29.8342	513		29.34	900		29.34	619
			29.36	815		29.36	903		29.36	962		29.36	843		29.8547	495		29.36	876		29.36	630
			29.38	790		29.38	924		29.38	965		29.38	837		29.8752	487		29.38	854		29.38	643
			29.4	807		29.4	951		29.4	967		29.4	817		29.8957	469		29.4	849		29.4	626
			29.42	852		29.42	915		29.42	981		29.42	813		29.9163	485		29.42	894		29.42	597
			29.44	798		29.44	962		29.44	983		29.44	820		29.9368	489		29.44	857		29.44	602
			29.46	816		29.46	976		29.46	975		29.46	820		29.9573	485		29.46	875		29.46	614
			29.48	829		29.48	945		29.48	965		29.48	810		29.9778	478		29.48	839		29.48	582
			29.5	871		29.5	906		29.5	981		29.5	817		29.9983	474		29.5	813		29.5	655
			29.52	808		29.52	883		29.52	973		29.52	828		30.0188	488		29.52	840		29.52	620
			29.54	787		29.54	921		29.54	953		29.54	830		30.0393	474		29.54	877		29.54	584
			29.56	794		29.56	926		29.56	934		29.56	843		30.0598	458		29.56	840		29.56	626
			29.58	792		29.58	914		29.58	950		29.58	840		30.0803	448		29.58	827		29.58	618
			29.6	801		29.6	961		29.6	969		29.6	834		30.1009	467		29.6	805		29.6	624
			29.62	845		29.62	927		29.62	988		29.62	843		30.1214	483		29.62	805		29.62	604
			29.64	824		29.64	879		29.64	978		29.64	851		30.1419	501		29.64	761		29.64	590
			29.66	831		29.66	892		29.66	956		29.66	845		30.1624	482		29.66	851		29.66	645
			29.68	799		29.68	879		29.68	943		29.68	838		30.1829	458		29.68	844		29.68	642
			29.7	846		29.7	888		29.7	954		29.7	835		30.2034	453		29.7	750		29.7	588
			29.72	813		29.72	911		29.72	966		29.72	825		30.2239	475		29.72	788		29.72	573
			29.74	827		29.74	877		29.74	972		29.74	802		30.2444	482		29.74	780		29.74	591
			29.76	785		29.76	870		29.76	974		29.76	788		30.2649	463		29.76	801		29.76	548
			29.78	786		29.78	867		29.78	974		29.78	794		30.2855	457		29.78	787		29.78	577
			29.8	818		29.8	879		29.8	971		29.8	811		30.306	459		29.8	748		29.8	603
			29.82	804		29.82	899		29.82	968		29.82	823		30.3265	478		29.82	740		29.82	558
			29.84	752		29.84	928		29.84	960		29.84	823		30.347	478		29.84	761		29.84	586
			29.86	812		29.86	901		29.86	951		29.86	818		30.3675	481		29.86	769		29.86	570
			29.88	793		29.88	874		29.88	953		29.88	825		30.388	450		29.88	732		29.88	616
			29.9	816		29.9	908		29.9	943		29.9	832		30.4085	434		29.9	751		29.9	592
			29.92	820		29.92	945		29.92	936		29.92	832		30.429	437		29.92	768		29.92	571
			29.94	779		29.94	917		29.94	940		29.94	820		30.4495	469		29.94	734		29.94	554
			29.96	797		29.96	868		29.96	964		29.96	810		30.4701	469		29.96	764		29.96	578
			29.98	790		29.98	922		29.98	967		29.98	805		30.4906	451		29.98	682		29.98	548
			30	828		30	874		30	969		30	806		30.5111	432		30	771		30	536
			30.02	781		30.02	832		30.02	970		30.02	811		30.5316	432		30.02	775		30.02	566
			30.04	742		30.04	873		30.04	983		30.04	817		30.5521	433		30.04	812		30.04	575
			30.06	805		30.06	888		30.06	986		30.06	816		30.5726	441		30.06	778		30.06	548
			30.08	769		30.08	851		30.08	986		30.08	811		30.5931	444		30.08	719		30.08	540
			30.1	825		30.1	915		30.1	973		30.1	814		30.6136	455		30.1	745		30.1	562
			30.12	751		30.12	856		30.12	969		30.12	822		30.6342	465		30.12	743		30.12	527
			30.14	842		30.14	854		30.14	972		30.14	814		30.6547	478		30.14	694		30.14	556
			30.16	783		30.16	860		30.16	961		30.16	802		30.6752	488		30.16	753		30.16	526
			30.18	810		30.18	882		30.18	935		30.18	798		30.6957	478		30.18	754		30.18	572
			30.2	817		30.2	824		30.2	922		30.2	806		30.7162	468		30.2	718		30.2	535
			30.22	800		30.22	825		30.22	941		30.22	809		30.7367	456		30.22	736		30.22	533
			30.24	791		30.24	891		30.24	963		30.24	810		30.7572	459		30.24	727		30.24	496
			30.26	773		30.26	881		30.26	936		30.26	817		30.7777	461		30.26	724		30.26	549
			30.28	779		30.28	905		30.28	938		30.28	804		30.7982	453		30.28	756		30.28	553
			30.3	786		30.3	892		30.3	936		30.3	775		30.8188	453		30.3	740		30.3	564
			30.32	780		30.32	875		30.32	929		30.32	750		30.8393	435		30.32	737		30.32	593
			30.34	811		30.34	849		30.34	921		30.34	766		30.8598	448		30.34	729		30.34	543
			30.36	787		30.36	827		30.36	920		30.36	785		30.8803	445		30.36	733		30.36	545
			30.38	815		30.38	944		30.38	926		30.38	801		30.9008	437		30.38	750		30.38	513
			30.4	803		30.4	859		30.4	915		30.4	795		30.9213	428		30.4	744		30.4	554
			30.42	795		30.42	908		30.42	924		30.42	796		30.9418	426		30.42	707		30.42	538
			30.44	833		30.44	867		30.44	942		30.44	793		30.9623	445		30.44	727		30.44	552
			30.46	809		30.46	830		30.46	959		30.46	806		30.9828	445		30.46	724		30.46	528
			30.48	790		30.48	903		30.48	950		30.48	808		31.0034	438		30.48	751		30.48	506
			30.5	759		30.5	841		30.5	937		30.5	814		31.0239	418		30.5	724		30.5	502
			30.52	806		30.52	823		30.52	941		30.52	812		31.0444	396		30.52	702		30.52	498
			30.54	800		30.54	872		30.54	959		30.54	805		31.0649	405		30.54	754		30.54	502
			30.56	799		30.56	895		30.56	956		30.56	779		31.0854	423		30.56	736		30.56	535
			30.58	768		30.58	905		30.58	936		30.58	771		31.1059	445		30.58	723		30.58	530
			30.6	804		30.6	842		30.6	917		30.6	776		31.1264	431		30.6	706		30.6	480
			30.62	777		30.62	901		30.62	911		30.62	786		31.1469	419		30.62	763		30.62	506
			30.64	806		30.64	850		30.64	903		30.64	783		31.1674	430		30.64	716		30.64	545
			30.66	757		30.66	846		30.66	904		30.66	788		31.1879	431		30.66	737		30.66	494
			30.68	735		30.68	828		30.68	910		30.68	787		31.2085	417		30.68	676		30.68	525
			30.7	787		30.7	835		30.7	916		30.7	787		31.229	413		30.7	718		30.7	512
			30.72	839		30.72	829		30.72	909		30.72	796		31.2495	425		30.72	722		30.72	487
			30.74	812		30.74	845		30.74	890		30.74	810		31.27	443		30.74	722		30.74	505
			30.76	765		30.76	858		30.76	877		30.76	801		31.2905	435		30.76	762		30.76	475
			30.78	794		30.78	859		30.78	880		30.78	769		31.311	422		30.78	725		30.78	502
			30.8	754		30.8	892		30.8	895		30.8	754		31.3315	396		30.8	741		30.8	492
			30.82	777		30.82	815		30.82	898		30.82	761		31.352	422		30.82	728		30.82	467
			30.84	807		30.84	846		30.84	887		30.84	772		31.3726	423		30.84	750		30.84	525
			30.86	810		30.86	893		30.86	878		30.86	777		31.3931	420		30.86	723		30.86	487
			30.88	792		30.88	810		30.88	865		30.88	787		31.4136	409		30.88	729		30.88	513
			30.9	774		30.9	859		30.9	864		30.9	791		31.4341	414		30.9	759		30.9	498
			30.92	746		30.92	824		30.92	861		30.92	782		31.4546	409		30.92	730		30.92	508
			30.94	831		30.94	832		30.94	872		30.94	767		31.4751	418		30.94	738		30.94	505
			30.96	788		30.96	890		30.96	866		30.96	766		31.4956	429		30.96	745		30.96	508
			30.98	787		30.98	852		30.98	874		30.98	766		31.5161	405		30.98	761		30.98	526
			31	788		31	865		31	882		31	764		31.5366	395		31	731		31	506
			31.02	766		31.02	883		31.02	885		31.02	756		31.5571	388		31.02	707		31.02	483
			31.04	765		31.04	833		31.04	867		31.04	748		31.5777	397		31.04	718		31.04	490
			31.06	771		31.06	803		31.06	858		31.06	749		31.5982	384		31.06	780		31.06	511
			31.08	818		31.08	852		31.08	855		31.08	747		31.6187	371		31.08	750		31.08	451
			31.1	804		31.1	871		31.1	836		31.1	756		31.6392	386		31.1	723		31.1	454
			31.12	769		31.12	834		31.12	818		31.12	749		31.6597	403		31.12	736		31.12	468
			31.14	803		31.14	809		31.14	825		31.14	740		31.6802	408		31.14	782		31.14	443
			31.16	787		31.16	896		31.16	844		31.16	742		31.7007	383		31.16	719		31.16	430
			31.18	802		31.18	791		31.18	835		31.18	762		31.7212	391		31.18	746		31.18	488
			31.2	835		31.2	860		31.2	820		31.2	769		31.7417	397		31.2	771		31.2	469
			31.22	759		31.22	892		31.22	830		31.22	760		31.7623	400		31.22	764		31.22	458
			31.24	802		31.24	842		31.24	869		31.24	735		31.7828	398		31.24	792		31.24	453
			31.26	823		31.26	820		31.26	875		31.26	726		31.8033	385		31.26	763		31.26	526
			31.28	814		31.28	852		31.28	839		31.28	739		31.8238	394		31.28	644		31.28	492
			31.3	777		31.3	855		31.3	816		31.3	755		31.8443	387		31.3	744		31.3	493
			31.32	790		31.32	820		31.32	843		31.32	766		31.8648	388		31.32	767		31.32	487
			31.34	788		31.34	835		31.34	874		31.34	761		31.8853	387		31.34	762		31.34	472
			31.36	852		31.36	815		31.36	863		31.36	753		31.9058	389		31.36	780		31.36	432
			31.38	865		31.38	816		31.38	842		31.38	740		31.9263	385		31.38	755		31.38	472
			31.4	811		31.4	870		31.4	836		31.4	736		31.9469	391		31.4	737		31.4	442
			31.42	813		31.42	893		31.42	837		31.42	733		31.9674	398		31.42	812		31.42	462
			31.44	836		31.44	840		31.44	824		31.44	733		31.9879	387		31.44	713		31.44	470
			31.46	843		31.46	865		31.46	830		31.46	734		32.0084	394		31.46	776		31.46	456
			31.48	876		31.48	820		31.48	853		31.48	727		32.0289	386		31.48	788		31.48	463
			31.5	828		31.5	784		31.5	865		31.5	727		32.0494	409		31.5	778		31.5	424
			31.52	810		31.52	822		31.52	841		31.52	744		32.0699	402		31.52	781		31.52	453
			31.54	862		31.54	856		31.54	818		31.54	765		32.0904	385		31.54	755		31.54	478
			31.56	842		31.56	819		31.56	811		31.56	759		32.1109	355		31.56	797		31.56	455
			31.58	837		31.58	816		31.58	802		31.58	728		32.1315	374		31.58	819		31.58	464
			31.6	837		31.6	839		31.6	779		31.6	703		32.152	398		31.6	779		31.6	475
			31.62	828		31.62	804		31.62	758		31.62	697		32.1725	388		31.62	758		31.62	429
			31.64	829		31.64	796		31.64	767		31.64	700		32.193	363		31.64	798		31.64	470
			31.66	800		31.66	872		31.66	790		31.66	698		32.2135	377		31.66	787		31.66	499
			31.68	896		31.68	843		31.68	810		31.68	709		32.234	393		31.68	803		31.68	444
			31.7	797		31.7	829		31.7	806		31.7	726		32.2545	375		31.7	746		31.7	468
			31.72	839		31.72	854		31.72	804		31.72	732		32.275	355		31.72	782		31.72	478
			31.74	838		31.74	794		31.74	805		31.74	726		32.2955	354		31.74	769		31.74	451
			31.76	806		31.76	821		31.76	819		31.76	723		32.3161	369		31.76	772		31.76	463
			31.78	891		31.78	834		31.78	824		31.78	710		32.3366	373		31.78	738		31.78	442
			31.8	775		31.8	813		31.8	816		31.8	686		32.3571	382		31.8	768		31.8	445
			31.82	820		31.82	804		31.82	803		31.82	675		32.3776	371		31.82	823		31.82	463
			31.84	852		31.84	827		31.84	791		31.84	690		32.3981	361		31.84	791		31.84	484
			31.86	808		31.86	827		31.86	788		31.86	698		32.4186	367		31.86	753		31.86	432
			31.88	753		31.88	821		31.88	800		31.88	698		32.4391	390		31.88	813		31.88	434
			31.9	867		31.9	827		31.9	810		31.9	699		32.4596	390		31.9	808		31.9	426
			31.92	803		31.92	811		31.92	789		31.92	709		32.4801	375		31.92	827		31.92	423
			31.94	797		31.94	865		31.94	756		31.94	706		32.5007	368		31.94	807		31.94	419
			31.96	821		31.96	839		31.96	753		31.96	703		32.5212	363		31.96	782		31.96	426
			31.98	806		31.98	793		31.98	770		31.98	700		32.5417	375		31.98	803		31.98	441
			32	804		32	800		32	772		32	698		32.5622	392		32	794		32	397
			32.02	834		32.02	797		32.02	765		32.02	684		32.5827	379		32.02	749		32.02	453
			32.04	858		32.04	768		32.04	770		32.04	679		32.6032	361		32.04	831		32.04	444
			32.06	798		32.06	769		32.06	770		32.06	687		32.6237	358		32.06	796		32.06	429
			32.08	799		32.08	781		32.08	775		32.08	698		32.6442	366		32.08	790		32.08	386
			32.1	847		32.1	817		32.1	766		32.1	694		32.6647	367		32.1	845		32.1	412
			32.12	816		32.12	821		32.12	767		32.12	692		32.6853	383		32.12	793		32.12	421
			32.14	810		32.14	832		32.14	761		32.14	693		32.7058	378		32.14	806		32.14	404
			32.16	791		32.16	827		32.16	771		32.16	697		32.7263	355		32.16	771		32.16	424
			32.18	842		32.18	787		32.18	778		32.18	700		32.7468	351		32.18	795		32.18	419
			32.2	791		32.2	786		32.2	788		32.2	701		32.7673	358		32.2	814		32.2	395
			32.22	783		32.22	795		32.22	774		32.22	690		32.7878	345		32.22	840		32.22	458
			32.24	788		32.24	800		32.24	769		32.24	676		32.8083	341		32.24	829		32.24	467
			32.26	747		32.26	780		32.26	757		32.26	679		32.8288	362		32.26	800		32.26	421
			32.28	754		32.28	799		32.28	751		32.28	679		32.8493	356		32.28	792		32.28	419
			32.3	810		32.3	807		32.3	737		32.3	672		32.8698	334		32.3	788		32.3	456
			32.32	829		32.32	800		32.32	744		32.32	667		32.8904	325		32.32	797		32.32	395
			32.34	800		32.34	807		32.34	740		32.34	689		32.9109	341		32.34	815		32.34	415
			32.36	880		32.36	810		32.36	728		32.36	716		32.9314	335		32.36	822		32.36	413
			32.38	800		32.38	786		32.38	718		32.38	721		32.9519	364		32.38	811		32.38	427
			32.4	803		32.4	803		32.4	745		32.4	695		32.9724	370		32.4	784		32.4	403
			32.42	801		32.42	789		32.42	766		32.42	660		32.9929	374		32.42	801		32.42	403
			32.44	808		32.44	803		32.44	772		32.44	643		33.0134	343		32.44	807		32.44	429
			32.46	782		32.46	768		32.46	762		32.46	652		33.0339	341		32.46	760		32.46	394
			32.48	787		32.48	824		32.48	745		32.48	680		33.0545	341		32.48	772		32.48	407
			32.5	824		32.5	807		32.5	725		32.5	697		33.075	341		32.5	728		32.5	427
			32.52	758		32.52	823		32.52	735		32.52	696		33.0955	332		32.52	808		32.52	399
			32.54	836		32.54	810		32.54	756		32.54	672		33.116	327		32.54	840		32.54	389
			32.56	779		32.56	755		32.56	745		32.56	661		33.1365	339		32.56	786		32.56	387
			32.58	793		32.58	763		32.58	714		32.58	668		33.157	334		32.58	768		32.58	398
			32.6	827		32.6	785		32.6	717		32.6	692		33.1775	333		32.6	740		32.6	420
			32.62	831		32.62	698		32.62	739		32.62	704		33.198	337		32.62	798		32.62	383
			32.64	821		32.64	768		32.64	748		32.64	705		33.2185	334		32.64	779		32.64	412
			32.66	803		32.66	797		32.66	733		32.66	700		33.239	332		32.66	790		32.66	412
			32.68	782		32.68	806		32.68	728		32.68	694		33.2596	332		32.68	783		32.68	433
			32.7	754		32.7	743		32.7	727		32.7	687		33.2801	329		32.7	778		32.7	407
			32.72	781		32.72	743		32.72	721		32.72	684		33.3006	328		32.72	753		32.72	401
			32.74	844		32.74	782		32.74	716		32.74	690		33.3211	330		32.74	738		32.74	363
			32.76	795		32.76	794		32.76	727		32.76	702		33.3416	328		32.76	753		32.76	413
			32.78	775		32.78	766		32.78	748		32.78	701		33.3621	327		32.78	825		32.78	442
			32.8	750		32.8	749		32.8	757		32.8	687		33.3826	335		32.8	839		32.8	424
			32.82	767		32.82	781		32.82	747		32.82	658		33.4031	346		32.82	799		32.82	395
			32.84	782		32.84	768		32.84	738		32.84	642		33.4237	356		32.84	749		32.84	395
			32.86	797		32.86	711		32.86	741		32.86	633		33.4442	361		32.86	772		32.86	414
			32.88	751		32.88	765		32.88	760		32.88	636		33.4647	354		32.88	750		32.88	381
			32.9	791		32.9	767		32.9	758		32.9	658		33.4852	326		32.9	818		32.9	398
			32.92	764		32.92	753		32.92	743		32.92	683		33.5057	309		32.92	773		32.92	397
			32.94	800		32.94	700		32.94	721		32.94	695		33.5262	319		32.94	758		32.94	381
			32.96	803		32.96	743		32.96	729		32.96	682		33.5467	341		32.96	758		32.96	389
			32.98	783		32.98	745		32.98	739		32.98	675		33.5672	334		32.98	760		32.98	386
			33	760		33	736		33	744		33	665		33.5877	322		33	764		33	378
			33.02	799		33.02	716		33.02	724		33.02	656		33.6082	334		33.02	805		33.02	383
			33.04	800		33.04	769		33.04	718		33.04	651		33.6288	332		33.04	811		33.04	389
			33.06	785		33.06	730		33.06	728		33.06	659		33.6493	315		33.06	713		33.06	412
			33.08	830		33.08	738		33.08	737		33.08	659		33.6698	306		33.08	775		33.08	392
			33.1	792		33.1	739		33.1	706		33.1	648		33.6903	322		33.1	704		33.1	391
			33.12	766		33.12	759		33.12	678		33.12	647		33.7108	335		33.12	775		33.12	407
			33.14	768		33.14	744		33.14	676		33.14	650		33.7313	334		33.14	705		33.14	398
			33.16	756		33.16	734		33.16	693		33.16	646		33.7518	308		33.16	731		33.16	419
			33.18	762		33.18	697		33.18	692		33.18	624		33.7723	315		33.18	719		33.18	417
			33.2	779		33.2	732		33.2	701		33.2	616		33.7929	327		33.2	750		33.2	407
			33.22	747		33.22	753		33.22	718		33.22	618		33.8134	335		33.22	778		33.22	399
			33.24	747		33.24	752		33.24	731		33.24	638		33.8339	332		33.24	742		33.24	402
			33.26	729		33.26	732		33.26	733		33.26	650		33.8544	341		33.26	713		33.26	403
			33.28	766		33.28	718		33.28	739		33.28	656		33.8749	335		33.28	739		33.28	412
			33.3	755		33.3	701		33.3	738		33.3	647		33.8954	322		33.3	723		33.3	394
			33.32	758		33.32	741		33.32	721		33.32	637		33.9159	330		33.32	731		33.32	388
			33.34	766		33.34	723		33.34	702		33.34	630		33.9364	335		33.34	769		33.34	376
			33.36	724		33.36	755		33.36	709		33.36	626		33.9569	345		33.36	722		33.36	399
			33.38	757		33.38	762		33.38	733		33.38	625		33.9774	340		33.38	752		33.38	400
			33.4	744		33.4	728		33.4	735		33.4	626		33.998	332		33.4	724		33.4	380
			33.42	736		33.42	710		33.42	700		33.42	638		34.0185	319		33.42	713		33.42	371
			33.44	716		33.44	748		33.44	681		33.44	651		34.039	329		33.44	682		33.44	368
			33.46	775		33.46	719		33.46	696		33.46	657		34.0595	327		33.46	718		33.46	426
			33.48	734		33.48	718		33.48	725		33.48	650		34.08	330		33.48	721		33.48	409
			33.5	770		33.5	739		33.5	722		33.5	643		34.1005	318		33.5	715		33.5	447
			33.52	758		33.52	687		33.52	716		33.52	640		34.121	340		33.52	716		33.52	427
			33.54	728		33.54	727		33.54	714		33.54	640		34.1415	338		33.54	669		33.54	375
			33.56	736		33.56	692		33.56	720		33.56	647		34.1621	318		33.56	712		33.56	414
			33.58	737		33.58	720		33.58	698		33.58	659		34.1826	305		33.58	707		33.58	390
			33.6	728		33.6	727		33.6	668		33.6	662		34.2031	325		33.6	704		33.6	433
			33.62	730		33.62	703		33.62	656		33.62	661		34.2236	314		33.62	681		33.62	391
			33.64	739		33.64	711		33.64	699		33.64	658		34.2441	302		33.64	718		33.64	415
			33.66	713		33.66	682		33.66	743		33.66	644		34.2646	314		33.66	674		33.66	386
			33.68	740		33.68	716		33.68	741		33.68	620		34.2851	331		33.68	688		33.68	399
			33.7	709		33.7	714		33.7	705		33.7	632		34.3056	319		33.7	671		33.7	376
			33.72	738		33.72	689		33.72	691		33.72	659		34.3261	324		33.72	695		33.72	386
			33.74	778		33.74	723		33.74	699		33.74	662		34.3466	307		33.74	667		33.74	416
			33.76	747		33.76	738		33.76	701		33.76	632		34.3672	304		33.76	699		33.76	400
			33.78	751		33.78	700		33.78	695		33.78	624		34.3877	310		33.78	661		33.78	371
			33.8	766		33.8	733		33.8	696		33.8	644		34.4082	330		33.8	730		33.8	405
			33.82	702		33.82	693		33.82	706		33.82	653		34.4287	331		33.82	719		33.82	374
			33.84	690		33.84	754		33.84	710		33.84	640		34.4492	329		33.84	691		33.84	415
			33.86	664		33.86	668		33.86	713		33.86	626		34.4697	311		33.86	660		33.86	425
			33.88	736		33.88	707		33.88	709		33.88	640		34.4902	297		33.88	615		33.88	371
			33.9	700		33.9	685		33.9	691		33.9	654		34.5107	321		33.9	648		33.9	369
			33.92	713		33.92	679		33.92	673		33.92	646		34.5312	325		33.92	717		33.92	376
			33.94	707		33.94	701		33.94	678		33.94	622		34.5518	311		33.94	658		33.94	394
			33.96	732		33.96	735		33.96	698		33.96	624		34.5723	305		33.96	674		33.96	376
			33.98	684		33.98	721		33.98	706		33.98	638		34.5928	313		33.98	675		33.98	372
			34	739		34	729		34	693		34	643		34.6133	305		34	692		34	356
			34.02	693		34.02	700		34.02	683		34.02	643		34.6338	305		34.02	628		34.02	380
			34.04	697		34.04	698		34.04	678		34.04	652		34.6543	330		34.04	702		34.04	384
			34.06	692		34.06	705		34.06	678		34.06	657		34.6748	324		34.06	668		34.06	360
			34.08	715		34.08	675		34.08	672		34.08	641		34.6953	320		34.08	645		34.08	365
			34.1	709		34.1	665		34.1	669		34.1	621		34.7159	316		34.1	662		34.1	343
			34.12	711		34.12	717		34.12	674		34.12	614		34.7364	323		34.12	671		34.12	415
			34.14	675		34.14	674		34.14	685		34.14	621		34.7569	325		34.14	677		34.14	350
			34.16	727		34.16	669		34.16	690		34.16	613		34.7774	322		34.16	625		34.16	362
			34.18	739		34.18	691		34.18	681		34.18	603		34.7979	317		34.18	646		34.18	366
			34.2	688		34.2	679		34.2	671		34.2	618		34.8184	319		34.2	715		34.2	339
			34.22	662		34.22	718		34.22	659		34.22	645		34.8389	326		34.22	678		34.22	359
			34.24	689		34.24	704		34.24	655		34.24	647		34.8594	334		34.24	665		34.24	387
			34.26	671		34.26	666		34.26	668		34.26	631		34.8799	334		34.26	671		34.26	381
			34.28	712		34.28	727		34.28	687		34.28	633		34.9004	330		34.28	603		34.28	348
			34.3	684		34.3	694		34.3	683		34.3	641		34.921	321		34.3	692		34.3	377
			34.32	679		34.32	699		34.32	673		34.32	641		34.9415	316		34.32	636		34.32	373
			34.34	656		34.34	688		34.34	672		34.34	639		34.962	318		34.34	684		34.34	348
			34.36	655		34.36	681		34.36	667		34.36	636		34.9825	320		34.36	681		34.36	388
			34.38	654		34.38	692		34.38	645		34.38	623		35.003	321		34.38	684		34.38	352
			34.4	665		34.4	673		34.4	644		34.4	603		35.0235	312		34.4	629		34.4	333
			34.42	640		34.42	713		34.42	658		34.42	598		35.044	311		34.42	611		34.42	377
			34.44	667		34.44	685		34.44	679		34.44	603		35.0645	308		34.44	658		34.44	364
			34.46	638		34.46	640		34.46	695		34.46	612		35.0851	304		34.46	677		34.46	357
			34.48	655		34.48	664		34.48	709		34.48	623		35.1056	314		34.48	638		34.48	350
			34.5	658		34.5	670		34.5	697		34.5	645		35.1261	309		34.5	636		34.5	378
			34.52	664		34.52	684		34.52	687		34.52	661		35.1466	306		34.52	663		34.52	397
			34.54	645		34.54	671		34.54	689		34.54	659		35.1671	306		34.54	635		34.54	358
			34.56	653		34.56	641		34.56	701		34.56	637		35.1876	316		34.56	601		34.56	368
			34.58	681		34.58	626		34.58	685		34.58	619		35.2081	318		34.58	623		34.58	355
			34.6	679		34.6	634		34.6	656		34.6	606		35.2286	300		34.6	663		34.6	369
			34.62	658		34.62	628		34.62	641		34.62	615		35.2491	293		34.62	616		34.62	340
			34.64	659		34.64	635		34.64	669		34.64	634		35.2696	302		34.64	597		34.64	329
			34.66	668		34.66	662		34.66	699		34.66	645		35.2902	315		34.66	601		34.66	366
			34.68	683		34.68	631		34.68	689		34.68	632		35.3107	297		34.68	585		34.68	354
			34.7	619		34.7	678		34.7	654		34.7	621		35.3312	293		34.7	599		34.7	354
			34.72	673		34.72	657		34.72	648		34.72	614		35.3517	305		34.72	541		34.72	362
			34.74	641		34.74	630		34.74	665		34.74	594		35.3722	320		34.74	596		34.74	375
			34.76	600		34.76	603		34.76	672		34.76	584		35.3927	316		34.76	649		34.76	396
			34.78	681		34.78	646		34.78	659		34.78	600		35.4132	291		34.78	615		34.78	353
			34.8	657		34.8	670		34.8	662		34.8	623		35.4337	286		34.8	567		34.8	359
			34.82	680		34.82	654		34.82	674		34.82	616		35.4543	291		34.82	599		34.82	354
			34.84	636		34.84	650		34.84	680		34.84	601		35.4748	328		34.84	625		34.84	359
			34.86	619		34.86	670		34.86	673		34.86	593		35.4953	325		34.86	587		34.86	363
			34.88	645		34.88	654		34.88	674		34.88	595		35.5158	308		34.88	600		34.88	385
			34.9	637		34.9	650		34.9	680		34.9	597		35.5363	271		34.9	625		34.9	361
			34.92	670		34.92	669		34.92	684		34.92	595		35.5568	286		34.92	612		34.92	377
			34.94	648		34.94	641		34.94	681		34.94	597		35.5773	310		34.94	618		34.94	330
			34.96	617		34.96	687		34.96	668		34.96	593		35.5978	317		34.96	675		34.96	358
			34.98	624		34.98	663		34.98	662		34.98	588		35.6183	316		34.98	622		34.98	389
			35	607		35	640		35	672		35	579		35.6388	308		35	596		35	357
			35.02	669		35.02	660		35.02	689		35.02	592		35.6594	305		35.02	625		35.02	338
			35.04	649		35.04	628		35.04	693		35.04	610		35.6799	291		35.04	649		35.04	359
			35.06	656		35.06	642		35.06	677		35.06	620		35.7004	298		35.06	598		35.06	342
			35.08	690		35.08	685		35.08	657		35.08	608		35.7209	294		35.08	599		35.08	343
			35.1	591		35.1	652		35.1	654		35.1	602		35.7414	283		35.1	608		35.1	358
			35.12	654		35.12	665		35.12	673		35.12	607		35.7619	281		35.12	610		35.12	337
			35.14	630		35.14	673		35.14	680		35.14	612		35.7824	297		35.14	600		35.14	336
			35.16	652		35.16	667		35.16	666		35.16	600		35.8029	318		35.16	569		35.16	356
			35.18	627		35.18	635		35.18	655		35.18	592		35.8235	300		35.18	567		35.18	384
			35.2	642		35.2	645		35.2	655		35.2	593		35.844	290		35.2	578		35.2	351
			35.22	653		35.22	641		35.22	653		35.22	600		35.8645	300		35.22	563		35.22	376
			35.24	609		35.24	633		35.24	654		35.24	600		35.885	318		35.24	637		35.24	353
			35.26	644		35.26	616		35.26	654		35.26	603		35.9055	308		35.26	571		35.26	349
			35.28	656		35.28	671		35.28	648		35.28	600		35.926	293		35.28	592		35.28	352
			35.3	667		35.3	641		35.3	649		35.3	587		35.9465	278		35.3	614		35.3	348
			35.32	601		35.32	613		35.32	667		35.32	565		35.967	292		35.32	560		35.32	392
			35.34	644		35.34	639		35.34	669		35.34	559		35.9875	311		35.34	563		35.34	320
			35.36	636		35.36	623		35.36	641		35.36	568		36.008	333		35.36	534		35.36	389
			35.38	613		35.38	608		35.38	622		35.38	579		36.0286	312		35.38	558		35.38	371
			35.4	634		35.4	641		35.4	643		35.4	584		36.0491	281		35.4	584		35.4	338
			35.42	604		35.42	620		35.42	670		35.42	589		36.0696	267		35.42	532		35.42	365
			35.44	643		35.44	655		35.44	672		35.44	596		36.0901	285		35.44	541		35.44	340
			35.46	714		35.46	618		35.46	652		35.46	601		36.1106	284		35.46	567		35.46	355
			35.48	639		35.48	673		35.48	642		35.48	602		36.1311	277		35.48	581		35.48	363
			35.5	619		35.5	620		35.5	646		35.5	605		36.1516	283		35.5	523		35.5	370
			35.52	620		35.52	655		35.52	649		35.52	609		36.1721	296		35.52	540		35.52	384
			35.54	644		35.54	654		35.54	653		35.54	602		36.1927	291		35.54	546		35.54	379
			35.56	650		35.56	630		35.56	651		35.56	585		36.2132	280		35.56	561		35.56	359
			35.58	644		35.58	649		35.58	652		35.58	578		36.2337	281		35.58	599		35.58	368
			35.6	635		35.6	610		35.6	633		35.6	585		36.2542	285		35.6	525		35.6	400
			35.62	630		35.62	644		35.62	632		35.62	601		36.2747	278		35.62	564		35.62	388
			35.64	611		35.64	615		35.64	639		35.64	609		36.2952	273		35.64	561		35.64	379
			35.66	647		35.66	635		35.66	664		35.66	609		36.3157	266		35.66	585		35.66	386
			35.68	628		35.68	600		35.68	664		35.68	604		36.3362	289		35.68	558		35.68	387
			35.7	612		35.7	644		35.7	650		35.7	602		36.3567	301		35.7	542		35.7	364
			35.72	648		35.72	656		35.72	633		35.72	601		36.3772	296		35.72	559		35.72	371
			35.74	651		35.74	644		35.74	628		35.74	599		36.3978	264		35.74	566		35.74	388
			35.76	649		35.76	665		35.76	643		35.76	599		36.4183	272		35.76	525		35.76	408
			35.78	654		35.78	626		35.78	655		35.78	589		36.4388	292		35.78	597		35.78	341
			35.8	591		35.8	661		35.8	652		35.8	588		36.4593	302		35.8	554		35.8	344
			35.82	625		35.82	622		35.82	625		35.82	598		36.4798	297		35.82	594		35.82	328
			35.84	644		35.84	627		35.84	616		35.84	609		36.5003	296		35.84	583		35.84	355
			35.86	645		35.86	638		35.86	614		35.86	591		36.5208	270		35.86	557		35.86	356
			35.88	635		35.88	650		35.88	619		35.88	563		36.5413	260		35.88	565		35.88	362
			35.9	604		35.9	711		35.9	617		35.9	560		36.5618	263		35.9	551		35.9	381
			35.92	647		35.92	617		35.92	627		35.92	591		36.5824	275		35.92	565		35.92	334
			35.94	612		35.94	637		35.94	627		35.94	606		36.6029	280		35.94	569		35.94	335
			35.96	621		35.96	594		35.96	626		35.96	586		36.6234	290		35.96	572		35.96	348
			35.98	659		35.98	688		35.98	629		35.98	564		36.6439	296		35.98	610		35.98	341
			36	633		36	627		36	647		36	569		36.6644	290		36	563		36	311
			36.02	689		36.02	650		36.02	657		36.02	581		36.6849	296		36.02	583		36.02	344
			36.04	607		36.04	644		36.04	656		36.04	587		36.7054	296		36.04	522		36.04	349
			36.06	642		36.06	659		36.06	640		36.06	590		36.7259	293		36.06	566		36.06	326
			36.08	657		36.08	664		36.08	625		36.08	586		36.7465	280		36.08	548		36.08	349
			36.1	644		36.1	616		36.1	623		36.1	575		36.767	272		36.1	578		36.1	340
			36.12	618		36.12	615		36.12	634		36.12	572		36.7875	274		36.12	588		36.12	316
			36.14	643		36.14	610		36.14	638		36.14	582		36.808	275		36.14	563		36.14	339
			36.16	615		36.16	625		36.16	638		36.16	588		36.8285	282		36.16	552		36.16	340
			36.18	608		36.18	675		36.18	636		36.18	585		36.849	281		36.18	535		36.18	344
			36.2	646		36.2	632		36.2	637		36.2	579		36.8695	286		36.2	560		36.2	359
			36.22	601		36.22	649		36.22	640		36.22	579		36.89	289		36.22	573		36.22	335
			36.24	616		36.24	662		36.24	637		36.24	579		36.9105	296		36.24	550		36.24	301
			36.26	617		36.26	653		36.26	632		36.26	569		36.931	281		36.26	541		36.26	289
			36.28	638		36.28	606		36.28	633		36.28	566		36.9516	285		36.28	522		36.28	318
			36.3	628		36.3	597		36.3	647		36.3	569		36.9721	281		36.3	558		36.3	321
			36.32	661		36.32	615		36.32	653		36.32	576		36.9926	276		36.32	527		36.32	323
			36.34	690		36.34	589		36.34	655		36.34	566		37.0131	270		36.34	549		36.34	336
			36.36	639		36.36	658		36.36	652		36.36	556		37.0336	280		36.36	561		36.36	375
			36.38	623		36.38	640		36.38	641		36.38	557		37.0541	284		36.38	564		36.38	297
			36.4	677		36.4	612		36.4	625		36.4	575		37.0746	283		36.4	581		36.4	295
			36.42	641		36.42	619		36.42	619		36.42	595		37.0951	296		36.42	539		36.42	330
			36.44	614		36.44	666		36.44	622		36.44	598		37.1157	290		36.44	563		36.44	339
			36.46	612		36.46	590		36.46	624		36.46	590		37.1362	283		36.46	541		36.46	339
			36.48	611		36.48	664		36.48	628		36.48	572		37.1567	272		36.48	550		36.48	314
			36.5	649		36.5	668		36.5	636		36.5	571		37.1772	275		36.5	520		36.5	327
			36.52	629		36.52	581		36.52	631		36.52	574		37.1977	282		36.52	558		36.52	318
			36.54	591		36.54	610		36.54	617		36.54	580		37.2182	276		36.54	545		36.54	315
			36.56	626		36.56	658		36.56	605		36.56	558		37.2387	276		36.56	555		36.56	314
			36.58	598		36.58	634		36.58	596		36.58	547		37.2592	277		36.58	558		36.58	303
			36.6	648		36.6	607		36.6	593		36.6	552		37.2797	287		36.6	567		36.6	306
			36.62	644		36.62	629		36.62	613		36.62	551		37.3002	273		36.62	528		36.62	313
			36.64	612		36.64	559		36.64	640		36.64	549		37.3208	290		36.64	520		36.64	332
			36.66	602		36.66	580		36.66	644		36.66	560		37.3413	302		36.66	620		36.66	348
			36.68	614		36.68	626		36.68	630		36.68	574		37.3618	295		36.68	538		36.68	322
			36.7	623		36.7	626		36.7	620		36.7	572		37.3823	261		36.7	553		36.7	314
			36.72	636		36.72	629		36.72	615		36.72	565		37.4028	266		36.72	574		36.72	308
			36.74	653		36.74	618		36.74	602		36.74	574		37.4233	280		36.74	569		36.74	340
			36.76	621		36.76	659		36.76	601		36.76	587		37.4438	280		36.76	538		36.76	327
			36.78	667		36.78	647		36.78	607		36.78	570		37.4643	264		36.78	523		36.78	312
			36.8	623		36.8	659		36.8	628		36.8	542		37.4849	265		36.8	512		36.8	325
			36.82	671		36.82	594		36.82	647		36.82	542		37.5054	284		36.82	533		36.82	343
			36.84	631		36.84	595		36.84	654		36.84	564		37.5259	288		36.84	575		36.84	307
			36.86	577		36.86	672		36.86	635		36.86	573		37.5464	275		36.86	588		36.86	321
			36.88	606		36.88	639		36.88	613		36.88	558		37.5669	258		36.88	603		36.88	322
			36.9	641		36.9	616		36.9	603		36.9	547		37.5874	261		36.9	534		36.9	335
			36.92	607		36.92	612		36.92	601		36.92	550		37.6079	270		36.92	556		36.92	330
			36.94	663		36.94	646		36.94	607		36.94	559		37.6284	265		36.94	560		36.94	327
			36.96	636		36.96	677		36.96	609		36.96	558		37.6489	264		36.96	554		36.96	305
			36.98	684		36.98	666		36.98	607		36.98	554		37.6694	254		36.98	605		36.98	326
			37	690		37	601		37	608		37	561		37.69	258		37	565		37	322
			37.02	628		37.02	647		37.02	620		37.02	558		37.7105	266		37.02	552		37.02	342
			37.04	624		37.04	641		37.04	623		37.04	558		37.731	281		37.04	500		37.04	308
			37.06	640		37.06	660		37.06	617		37.06	549		37.7515	275		37.06	573		37.06	303
			37.08	621		37.08	654		37.08	606		37.08	556		37.772	281		37.08	572		37.08	334
			37.1	638		37.1	601		37.1	598		37.1	553		37.7925	279		37.1	551		37.1	337
			37.12	656		37.12	657		37.12	595		37.12	560		37.813	281		37.12	578		37.12	304
			37.14	627		37.14	621		37.14	594		37.14	565		37.8335	267		37.14	550		37.14	322
			37.16	674		37.16	627		37.16	598		37.16	574		37.8541	272		37.16	582		37.16	325
			37.18	651		37.18	596		37.18	611		37.18	566		37.8746	263		37.18	579		37.18	325
			37.2	616		37.2	614		37.2	632		37.2	558		37.8951	273		37.2	518		37.2	307
			37.22	648		37.22	620		37.22	634		37.22	554		37.9156	271		37.22	554		37.22	323
			37.24	649		37.24	662		37.24	607		37.24	559		37.9361	266		37.24	568		37.24	309
			37.26	686		37.26	674		37.26	587		37.26	553		37.9566	275		37.26	534		37.26	325
			37.28	656		37.28	609		37.28	598		37.28	555		37.9771	282		37.28	569		37.28	324
			37.3	664		37.3	652		37.3	615		37.3	563		37.9976	278		37.3	590		37.3	313
			37.32	639		37.32	626		37.32	608		37.32	569		38.0181	270		37.32	612		37.32	316
			37.34	643		37.34	642		37.34	604		37.34	567		38.0386	260		37.34	559		37.34	328
			37.36	597		37.36	653		37.36	610		37.36	575		38.0592	267		37.36	567		37.36	305
			37.38	631		37.38	616		37.38	617		37.38	580		38.0797	269		37.38	562		37.38	313
			37.4	662		37.4	624		37.4	606		37.4	565		38.1002	287		37.4	555		37.4	328
			37.42	657		37.42	617		37.42	608		37.42	542		38.1207	274		37.42	590		37.42	315
			37.44	629		37.44	658		37.44	617		37.44	540		38.1412	274		37.44	555		37.44	303
			37.46	662		37.46	612		37.46	628		37.46	550		38.1617	267		37.46	561		37.46	330
			37.48	625		37.48	630		37.48	625		37.48	555		38.1822	274		37.48	530		37.48	298
			37.5	652		37.5	630		37.5	617		37.5	549		38.2027	270		37.5	556		37.5	320
			37.52	688		37.52	679		37.52	605		37.52	553		38.2232	266		37.52	567		37.52	309
			37.54	692		37.54	623		37.54	607		37.54	555		38.2438	269		37.54	582		37.54	304
			37.56	635		37.56	616		37.56	622		37.56	552		38.2643	276		37.56	557		37.56	315
			37.58	651		37.58	617		37.58	626		37.58	539		38.2848	283		37.58	591		37.58	297
			37.6	676		37.6	668		37.6	609		37.6	533		38.3053	283		37.6	575		37.6	318
			37.62	630		37.62	648		37.62	609		37.62	532		38.3258	287		37.62	558		37.62	308
			37.64	591		37.64	699		37.64	605		37.64	541		38.3463	281		37.64	579		37.64	313
			37.66	642		37.66	684		37.66	613		37.66	547		38.3668	275		37.66	592		37.66	303
			37.68	703		37.68	647		37.68	608		37.68	554		38.3873	288		37.68	544		37.68	326
			37.7	660		37.7	664		37.7	591		37.7	556		38.4078	285		37.7	541		37.7	298
			37.72	696		37.72	643		37.72	580		37.72	557		38.4284	279		37.72	484		37.72	325
			37.74	666		37.74	614		37.74	586		37.74	549		38.4489	281		37.74	541		37.74	309
			37.76	647		37.76	628		37.76	609		37.76	550		38.4694	293		37.76	555		37.76	308
			37.78	694		37.78	680		37.78	635		37.78	553		38.4899	286		37.78	516		37.78	299
			37.8	652		37.8	625		37.8	638		37.8	559		38.5104	275		37.8	522		37.8	322
			37.82	638		37.82	625		37.82	609		37.82	549		38.5309	277		37.82	565		37.82	300
			37.84	653		37.84	604		37.84	593		37.84	548		38.5514	263		37.84	549		37.84	305
			37.86	675		37.86	657		37.86	598		37.86	543		38.5719	259		37.86	529		37.86	316
			37.88	658		37.88	657		37.88	615		37.88	537		38.5924	268		37.88	522		37.88	305
			37.9	658		37.9	661		37.9	605		37.9	545		38.613	282		37.9	557		37.9	311
			37.92	684		37.92	617		37.92	610		37.92	527		38.6335	284		37.92	543		37.92	310
			37.94	656		37.94	611		37.94	623		37.94	519		38.654	292		37.94	544		37.94	318
			37.96	650		37.96	665		37.96	629		37.96	532		38.6745	291		37.96	572		37.96	301
			37.98	683		37.98	641		37.98	611		37.98	536		38.695	275		37.98	551		37.98	299
			38	644		38	606		38	594		38	539		38.7155	264		38	561		38	304
			38.02	714		38.02	625		38.02	584		38.02	546		38.736	277		38.02	567		38.02	315
			38.04	693		38.04	674		38.04	577		38.04	543		38.7565	289		38.04	548		38.04	297
			38.06	660		38.06	600		38.06	575		38.06	531		38.7771	278		38.06	550		38.06	304
			38.08	700		38.08	634		38.08	575		38.08	535		38.7976	267		38.08	550		38.08	298
			38.1	688		38.1	595		38.1	576		38.1	553		38.8181	265		38.1	533		38.1	288
			38.12	692		38.12	608		38.12	584		38.12	554		38.8386	258		38.12	546		38.12	289
			38.14	728		38.14	609		38.14	597		38.14	533		38.8591	262		38.14	599		38.14	304
			38.16	623		38.16	649		38.16	602		38.16	524		38.8796	267		38.16	513		38.16	286
			38.18	735		38.18	639		38.18	603		38.18	526		38.9001	258		38.18	558		38.18	312
			38.2	706		38.2	689		38.2	598		38.2	530		38.9206	275		38.2	565		38.2	307
			38.22	685		38.22	609		38.22	589		38.22	527		38.9411	278		38.22	529		38.22	284
			38.24	775		38.24	637		38.24	583		38.24	532		38.9616	279		38.24	537		38.24	304
			38.26	703		38.26	680		38.26	592		38.26	531		38.9821	267		38.26	560		38.26	302
			38.28	697		38.28	620		38.28	611		38.28	530		39.0027	278		38.28	587		38.28	301
			38.3	681		38.3	653		38.3	623		38.3	534		39.0232	274		38.3	500		38.3	287
			38.32	686		38.32	694		38.32	624		38.32	529		39.0437	261		38.32	526		38.32	288
			38.34	673		38.34	631		38.34	612		38.34	527		39.0642	257		38.34	500		38.34	291
			38.36	666		38.36	638		38.36	602		38.36	549		39.0847	272		38.36	553		38.36	293
			38.38	664		38.38	654		38.38	597		38.38	575		39.1052	261		38.38	536		38.38	290
			38.4	644		38.4	632		38.4	601		38.4	572		39.1257	249		38.4	542		38.4	298
			38.42	704		38.42	639		38.42	595		38.42	559		39.1462	254		38.42	566		38.42	294
			38.44	663		38.44	630		38.44	588		38.44	562		39.1668	271		38.44	518		38.44	312
			38.46	645		38.46	615		38.46	592		38.46	560		39.1873	264		38.46	528		38.46	307
			38.48	725		38.48	628		38.48	606		38.48	553		39.2078	270		38.48	544		38.48	288
			38.5	652		38.5	602		38.5	615		38.5	556		39.2283	262		38.5	560		38.5	294
			38.52	650		38.52	635		38.52	616		38.52	559		39.2488	248		38.52	544		38.52	286
			38.54	656		38.54	689		38.54	610		38.54	544		39.2693	242		38.54	554		38.54	284
			38.56	683		38.56	664		38.56	605		38.56	529		39.2898	269		38.56	532		38.56	309
			38.58	681		38.58	704		38.58	605		38.58	527		39.3103	290		38.58	558		38.58	315
			38.6	698		38.6	642		38.6	612		38.6	533		39.3308	292		38.6	510		38.6	341
			38.62	688		38.62	650		38.62	620		38.62	553		39.3514	292		38.62	528		38.62	306
			38.64	695		38.64	635		38.64	627		38.64	568		39.3719	274		38.64	540		38.64	287
			38.66	691		38.66	639		38.66	616		38.66	564		39.3924	274		38.66	504		38.66	307
			38.68	670		38.68	670		38.68	603		38.68	550		39.4129	262		38.68	518		38.68	296
			38.7	654		38.7	665		38.7	595		38.7	542		39.4334	272		38.7	540		38.7	308
			38.72	659		38.72	649		38.72	596		38.72	530		39.4539	265		38.72	503		38.72	294
			38.74	679		38.74	644		38.74	598		38.74	523		39.4744	269		38.74	570		38.74	275
			38.76	659		38.76	603		38.76	605		38.76	533		39.4949	261		38.76	558		38.76	293
			38.78	652		38.78	657		38.78	613		38.78	547		39.5154	259		38.78	554		38.78	288
			38.8	703		38.8	655		38.8	617		38.8	554		39.5359	262		38.8	542		38.8	313
			38.82	675		38.82	668		38.82	613		38.82	547		39.5565	259		38.82	515		38.82	309
			38.84	705		38.84	618		38.84	597		38.84	545		39.577	266		38.84	530		38.84	299
			38.86	651		38.86	576		38.86	590		38.86	549		39.5975	271		38.86	578		38.86	299
			38.88	641		38.88	610		38.88	605		38.88	561		39.618	275		38.88	537		38.88	291
			38.9	654		38.9	617		38.9	633		38.9	562		39.6385	277		38.9	542		38.9	307
			38.92	677		38.92	633		38.92	634		38.92	561		39.659	282		38.92	571		38.92	298
			38.94	668		38.94	639		38.94	613		38.94	567		39.6795	277		38.94	561		38.94	297
			38.96	684		38.96	645		38.96	587		38.96	570		39.7	272		38.96	514		38.96	307
			38.98	670		38.98	586		38.98	589		38.98	559		39.7206	288		38.98	549		38.98	288
			39	685		39	613		39	601		39	552		39.7411	293		39	562		39	289
			39.02	646		39.02	630		39.02	621		39.02	555		39.7616	275		39.02	562		39.02	307
			39.04	674		39.04	671		39.04	630		39.04	557		39.7821	253		39.04	583		39.04	296
			39.06	669		39.06	657		39.06	635		39.06	553		39.8026	249		39.06	564		39.06	300
			39.08	654		39.08	629		39.08	625		39.08	556		39.8231	257		39.08	557		39.08	287
			39.1	667		39.1	616		39.1	611		39.1	550		39.8436	265		39.1	537		39.1	294
			39.12	660		39.12	641		39.12	602		39.12	542		39.8641	261		39.12	557		39.12	276
			39.14	656		39.14	637		39.14	607		39.14	542		39.8846	256		39.14	541		39.14	291
			39.16	690		39.16	622		39.16	626		39.16	560		39.9052	245		39.16	554		39.16	247
			39.18	671		39.18	636		39.18	639		39.18	564		39.9257	252		39.18	574		39.18	293
			39.2	611		39.2	659		39.2	629		39.2	551		39.9462	267		39.2	570		39.2	277
			39.22	664		39.22	611		39.22	633		39.22	537		39.9667	278		39.22	535		39.22	312
			39.24	677		39.24	589		39.24	633		39.24	531		39.9872	293		39.24	539		39.24	272
			39.26	638		39.26	660		39.26	631		39.26	527		40.0077	288		39.26	547		39.26	266
			39.28	672		39.28	657		39.28	641		39.28	523		40.0282	271		39.28	586		39.28	309
			39.3	614		39.3	643		39.3	629		39.3	531		40.0487	254		39.3	549		39.3	283
			39.32	645		39.32	637		39.32	626		39.32	550		40.0692	253		39.32	540		39.32	266
			39.34	616		39.34	614		39.34	629		39.34	561		40.0898	264		39.34	557		39.34	283
			39.36	623		39.36	568		39.36	633		39.36	560		40.1103	275		39.36	528		39.36	285
			39.38	663		39.38	595		39.38	629		39.38	543		40.1308	270		39.38	550		39.38	284
			39.4	640		39.4	631		39.4	630		39.4	530		40.1513	259		39.4	515		39.4	275
			39.42	636		39.42	589		39.42	632		39.42	531		40.1718	252		39.42	536		39.42	285
			39.44	681		39.44	630		39.44	627		39.44	552		40.1923	259		39.44	589		39.44	263
			39.46	639		39.46	648		39.46	607		39.46	562		40.2128	259		39.46	558		39.46	283
			39.48	624		39.48	628		39.48	598		39.48	555		40.2333	262		39.48	523		39.48	282
			39.5	582		39.5	634		39.5	605		39.5	534		40.2538	255		39.5	580		39.5	285
			39.52	609		39.52	647		39.52	618		39.52	531		40.2743	263		39.52	497		39.52	308
			39.54	640		39.54	644		39.54	628		39.54	542		40.2949	274		39.54	542		39.54	286
			39.56	638		39.56	655		39.56	639		39.56	558		40.3154	277		39.56	532		39.56	267
			39.58	636		39.58	651		39.58	633		39.58	561		40.3359	264		39.58	611		39.58	274
			39.6	622		39.6	642		39.6	622		39.6	550		40.3564	264		39.6	574		39.6	283
			39.62	646		39.62	624		39.62	614		39.62	539		40.3769	265		39.62	578		39.62	291
			39.64	581		39.64	658		39.64	630		39.64	543		40.3974	267		39.64	591		39.64	279
			39.66	629		39.66	646		39.66	645		39.66	561		40.4179	265		39.66	604		39.66	285
			39.68	606		39.68	652		39.68	638		39.68	566		40.4384	264		39.68	569		39.68	305
			39.7	659		39.7	644		39.7	607		39.7	556		40.459	264		39.7	545		39.7	281
			39.72	635		39.72	586		39.72	599		39.72	544		40.4795	260		39.72	562		39.72	259
			39.74	642		39.74	580		39.74	618		39.74	542		40.5	261		39.74	555		39.74	282
			39.76	645		39.76	638		39.76	627		39.76	542		40.5205	260		39.76	549		39.76	299
			39.78	605		39.78	625		39.78	618		39.78	545		40.541	267		39.78	591		39.78	293
			39.8	639		39.8	610		39.8	626		39.8	547		40.5615	261		39.8	610		39.8	294
			39.82	610		39.82	597		39.82	628		39.82	545		40.582	259		39.82	553		39.82	294
			39.84	623		39.84	632		39.84	625		39.84	533		40.6025	266		39.84	596		39.84	289
			39.86	618		39.86	660		39.86	635		39.86	524		40.623	279		39.86	580		39.86	303
			39.88	613		39.88	599		39.88	626		39.88	530		40.6435	273		39.88	590		39.88	246
			39.9	666		39.9	615		39.9	625		39.9	543		40.6641	277		39.9	601		39.9	272
			39.92	626		39.92	590		39.92	637		39.92	558		40.6846	279		39.92	587		39.92	274
			39.94	625		39.94	674		39.94	644		39.94	561		40.7051	279		39.94	543		39.94	277
			39.96	624		39.96	669		39.96	636		39.96	555		40.7256	250		39.96	582		39.96	263
			39.98	613		39.98	633		39.98	625		39.98	543		40.7461	250		39.98	582		39.98	283
			40	639		40	599		40	628		40	551		40.7666	268		40	577		40	283
			40.02	630		40.02	584		40.02	628		40.02	568		40.7871	269		40.02	555		40.02	303
			40.04	602		40.04	604		40.04	622		40.04	575		40.8076	258		40.04	550		40.04	281
			40.06	632		40.06	585		40.06	608		40.06	565		40.8282	258		40.06	551		40.06	279
			40.08	614		40.08	575		40.08	615		40.08	558		40.8487	276		40.08	570		40.08	288
			40.1	636		40.1	568		40.1	626		40.1	563		40.8692	279		40.1	584		40.1	278
			40.12	630		40.12	590		40.12	635		40.12	566		40.8897	284		40.12	554		40.12	303
			40.14	665		40.14	619		40.14	641		40.14	561		40.9102	266		40.14	577		40.14	284
			40.16	613		40.16	622		40.16	648		40.16	556		40.9307	262		40.16	567		40.16	289
			40.18	647		40.18	628		40.18	639		40.18	555		40.9512	260		40.18	533		40.18	293
			40.2	637		40.2	665		40.2	618		40.2	546		40.9717	267		40.2	564		40.2	284
			40.22	645		40.22	566		40.22	605		40.22	535		40.9922	258		40.22	575		40.22	301
			40.24	610		40.24	589		40.24	599		40.24	544		41.0127	261		40.24	564		40.24	301
			40.26	645		40.26	642		40.26	597		40.26	558		41.0333	262		40.26	540		40.26	280
			40.28	602		40.28	619		40.28	599		40.28	559		41.0538	255		40.28	553		40.28	277
			40.3	585		40.3	645		40.3	613		40.3	555		41.0743	255		40.3	544		40.3	267
			40.32	631		40.32	585		40.32	624		40.32	565		41.0948	258		40.32	567		40.32	264
			40.34	612		40.34	586		40.34	636		40.34	572		41.1153	272		40.34	611		40.34	273
			40.36	635		40.36	654		40.36	635		40.36	560		41.1358	266		40.36	581		40.36	289
			40.38	589		40.38	640		40.38	629		40.38	549		41.1563	259		40.38	571		40.38	318
			40.4	596		40.4	608		40.4	622		40.4	551		41.1768	245		40.4	585		40.4	274
			40.42	580		40.42	635		40.42	637		40.42	571		41.1974	243		40.42	586		40.42	254
			40.44	605		40.44	600		40.44	642		40.44	579		41.2179	239		40.44	576		40.44	247
			40.46	609		40.46	628		40.46	633		40.46	571		41.2384	255		40.46	611		40.46	286
			40.48	619		40.48	633		40.48	633		40.48	542		41.2589	257		40.48	572		40.48	279
			40.5	597		40.5	612		40.5	630		40.5	526		41.2794	260		40.5	546		40.5	273
			40.52	621		40.52	597		40.52	634		40.52	518		41.2999	263		40.52	547		40.52	293
			40.54	625		40.54	594		40.54	627		40.54	542		41.3204	263		40.54	561		40.54	272
			40.56	645		40.56	666		40.56	618		40.56	564		41.3409	250		40.56	561		40.56	277
			40.58	605		40.58	637		40.58	612		40.58	575		41.3614	250		40.58	592		40.58	296
			40.6	615		40.6	617		40.6	623		40.6	558		41.382	274		40.6	580		40.6	296
			40.62	619		40.62	610		40.62	643		40.62	560		41.4025	281		40.62	525		40.62	253
			40.64	607		40.64	627		40.64	656		40.64	560		41.423	275		40.64	584		40.64	274
			40.66	606		40.66	630		40.66	652		40.66	557		41.4435	260		40.66	600		40.66	278
			40.68	595		40.68	623		40.68	638		40.68	557		41.464	272		40.68	546		40.68	295
			40.7	639		40.7	608		40.7	635		40.7	575		41.4845	277		40.7	598		40.7	285
			40.72	601		40.72	581		40.72	636		40.72	578		41.505	281		40.72	577		40.72	316
			40.74	616		40.74	586		40.74	639		40.74	563		41.5255	266		40.74	601		40.74	292
			40.76	579		40.76	593		40.76	628		40.76	553		41.546	262		40.76	562		40.76	284
			40.78	640		40.78	648		40.78	617		40.78	567		41.5665	265		40.78	547		40.78	277
			40.8	588		40.8	622		40.8	607		40.8	584		41.5871	259		40.8	574		40.8	289
			40.82	632		40.82	585		40.82	613		40.82	600		41.6076	261		40.82	577		40.82	279
			40.84	626		40.84	612		40.84	629		40.84	590		41.6281	260		40.84	598		40.84	285
			40.86	570		40.86	628		40.86	644		40.86	582		41.6486	259		40.86	558		40.86	284
			40.88	610		40.88	657		40.88	641		40.88	566		41.6691	263		40.88	570		40.88	280
			40.9	598		40.9	643		40.9	630		40.9	572		41.6896	259		40.9	561		40.9	273
			40.92	611		40.92	640		40.92	621		40.92	566		41.7101	265		40.92	554		40.92	297
			40.94	652		40.94	610		40.94	626		40.94	567		41.7306	259		40.94	559		40.94	266
			40.96	627		40.96	650		40.96	637		40.96	558		41.7512	273		40.96	557		40.96	262
			40.98	570		40.98	617		40.98	640		40.98	556		41.7717	272		40.98	585		40.98	282
			41	630		41	613		41	637		41	543		41.7922	266		41	600		41	284
			41.02	599		41.02	633		41.02	634		41.02	549		41.8127	249		41.02	597		41.02	267
			41.04	619		41.04	633		41.04	633		41.04	570		41.8332	266		41.04	581		41.04	285
			41.06	567		41.06	663		41.06	624		41.06	599		41.8537	274		41.06	548		41.06	279
			41.08	623		41.08	620		41.08	612		41.08	610		41.8742	262		41.08	574		41.08	264
			41.1	626		41.1	653		41.1	608		41.1	609		41.8947	256		41.1	551		41.1	251
			41.12	651		41.12	600		41.12	613		41.12	593		41.9152	266		41.12	586		41.12	277
			41.14	631		41.14	632		41.14	622		41.14	569		41.9357	259		41.14	543		41.14	257
			41.16	582		41.16	620		41.16	617		41.16	549		41.9563	248		41.16	585		41.16	261
			41.18	613		41.18	653		41.18	628		41.18	544		41.9768	260		41.18	564		41.18	267
			41.2	589		41.2	624		41.2	616		41.2	542		41.9973	271		41.2	539		41.2	260
			41.22	645		41.22	618		41.22	613		41.22	536		42.0178	262		41.22	569		41.22	269
			41.24	625		41.24	612		41.24	629		41.24	530		42.0383	265		41.24	562		41.24	275
			41.26	628		41.26	635		41.26	647		41.26	531		42.0588	253		41.26	585		41.26	272
			41.28	633		41.28	640		41.28	642		41.28	534		42.0793	240		41.28	590		41.28	300
			41.3	594		41.3	659		41.3	638		41.3	550		42.0998	236		41.3	611		41.3	249
			41.32	598		41.32	643		41.32	649		41.32	561		42.1204	266		41.32	580		41.32	286
			41.34	604		41.34	644		41.34	658		41.34	575		42.1409	285		41.34	513		41.34	265
			41.36	617		41.36	636		41.36	644		41.36	582		42.1614	283		41.36	553		41.36	286
			41.38	605		41.38	648		41.38	632		41.38	584		42.1819	265		41.38	591		41.38	292
			41.4	621		41.4	665		41.4	623		41.4	561		42.2024	253		41.4	579		41.4	282
			41.42	582		41.42	644		41.42	617		41.42	539		42.2229	259		41.42	583		41.42	245
			41.44	564		41.44	625		41.44	608		41.44	536		42.2434	258		41.44	582		41.44	272
			41.46	619		41.46	642		41.46	622		41.46	544		42.2639	252		41.46	545		41.46	256
			41.48	634		41.48	617		41.48	639		41.48	547		42.2844	250		41.48	539		41.48	290
			41.5	589		41.5	638		41.5	652		41.5	548		42.3049	256		41.5	505		41.5	287
			41.52	613		41.52	628		41.52	639		41.52	557		42.3255	263		41.52	576		41.52	278
			41.54	596		41.54	618		41.54	636		41.54	560		42.346	275		41.54	579		41.54	276
			41.56	642		41.56	658		41.56	628		41.56	558		42.3665	269		41.56	558		41.56	280
			41.58	629		41.58	628		41.58	629		41.58	560		42.387	269		41.58	561		41.58	288
			41.6	570		41.6	605		41.6	629		41.6	571		42.4075	260		41.6	553		41.6	255
			41.62	615		41.62	571		41.62	637		41.62	562		42.428	270		41.62	595		41.62	269
			41.64	601		41.64	642		41.64	634		41.64	546		42.4485	257		41.64	577		41.64	295
			41.66	651		41.66	632		41.66	623		41.66	538		42.469	263		41.66	556		41.66	281
			41.68	611		41.68	604		41.68	625		41.68	548		42.4896	260		41.68	568		41.68	244
			41.7	591		41.7	580		41.7	615		41.7	558		42.5101	255		41.7	545		41.7	257
			41.72	655		41.72	611		41.72	627		41.72	572		42.5306	244		41.72	556		41.72	288
			41.74	588		41.74	616		41.74	644		41.74	587		42.5511	246		41.74	550		41.74	270
			41.76	622		41.76	657		41.76	656		41.76	591		42.5716	255		41.76	597		41.76	244
			41.78	638		41.78	645		41.78	652		41.78	587		42.5921	258		41.78	595		41.78	279
			41.8	596		41.8	644		41.8	654		41.8	585		42.6126	250		41.8	580		41.8	269
			41.82	599		41.82	633		41.82	662		41.82	585		42.6331	253		41.82	548		41.82	290
			41.84	640		41.84	623		41.84	671		41.84	569		42.6536	250		41.84	581		41.84	285
			41.86	603		41.86	662		41.86	666		41.86	560		42.6741	261		41.86	543		41.86	277
			41.88	622		41.88	613		41.88	662		41.88	563		42.6947	267		41.88	579		41.88	253
			41.9	633		41.9	639		41.9	661		41.9	577		42.7152	279		41.9	564		41.9	262
			41.92	652		41.92	623		41.92	665		41.92	575		42.7357	260		41.92	547		41.92	281
			41.94	622		41.94	641		41.94	664		41.94	560		42.7562	266		41.94	569		41.94	291
			41.96	572		41.96	653		41.96	669		41.96	559		42.7767	259		41.96	551		41.96	301
			41.98	608		41.98	636		41.98	680		41.98	566		42.7972	265		41.98	589		41.98	290
			42	565		42	620		42	682		42	566		42.8177	259		42	543		42	275
			42.02	618		42.02	648		42.02	670		42.02	551		42.8382	277		42.02	567		42.02	256
			42.04	577		42.04	599		42.04	646		42.04	549		42.8588	274		42.04	573		42.04	301
			42.06	616		42.06	587		42.06	630		42.06	549		42.8793	263		42.06	560		42.06	266
			42.08	602		42.08	630		42.08	624		42.08	539		42.8998	257		42.08	579		42.08	260
			42.1	577		42.1	640		42.1	634		42.1	534		42.9203	264		42.1	580		42.1	248
			42.12	586		42.12	584		42.12	638		42.12	539		42.9408	261		42.12	527		42.12	290
			42.14	590		42.14	636		42.14	635		42.14	544		42.9613	256		42.14	540		42.14	247
			42.16	638		42.16	602		42.16	625		42.16	541		42.9818	264		42.16	615		42.16	270
			42.18	627		42.18	615		42.18	622		42.18	543		43.0023	276		42.18	529		42.18	246
			42.2	567		42.2	641		42.2	622		42.2	547		43.0228	277		42.2	551		42.2	267
			42.22	584		42.22	607		42.22	617		42.22	550		43.0433	281		42.22	549		42.22	281
			42.24	605		42.24	628		42.24	606		42.24	556		43.0639	280		42.24	545		42.24	267
			42.26	628		42.26	622		42.26	610		42.26	558		43.0844	284		42.26	535		42.26	266
			42.28	587		42.28	623		42.28	634		42.28	572		43.1049	272		42.28	594		42.28	268
			42.3	596		42.3	620		42.3	653		42.3	572		43.1254	264		42.3	575		42.3	274
			42.32	655		42.32	612		42.32	652		42.32	561		43.1459	258		42.32	566		42.32	286
			42.34	586		42.34	600		42.34	644		42.34	564		43.1664	266		42.34	556		42.34	251
			42.36	668		42.36	622		42.36	640		42.36	574		43.1869	259		42.36	565		42.36	272
			42.38	617		42.38	604		42.38	639		42.38	587		43.2074	246		42.38	561		42.38	294
			42.4	666		42.4	601		42.4	638		42.4	586		43.2279	265		42.4	532		42.4	301
			42.42	612		42.42	607		42.42	643		42.42	587		43.2485	273		42.42	516		42.42	283
			42.44	607		42.44	634		42.44	645		42.44	580		43.269	267		42.44	533		42.44	256
			42.46	593		42.46	620		42.46	644		42.46	567		43.2895	240		42.46	574		42.46	268
			42.48	611		42.48	630		42.48	640		42.48	550		43.31	241		42.48	525		42.48	279
			42.5	634		42.5	596		42.5	648		42.5	541		43.3305	241		42.5	588		42.5	292
			42.52	575		42.52	609		42.52	662		42.52	540		43.351	248		42.52	550		42.52	283
			42.54	613		42.54	634		42.54	665		42.54	554		43.3715	253		42.54	570		42.54	278
			42.56	605		42.56	597		42.56	650		42.56	572		43.392	261		42.56	573		42.56	284
			42.58	576		42.58	609		42.58	644		42.58	574		43.4126	272		42.58	610		42.58	286
			42.6	600		42.6	656		42.6	654		42.6	562		43.4331	268		42.6	558		42.6	276
			42.62	602		42.62	612		42.62	653		42.62	553		43.4536	250		42.62	578		42.62	254
			42.64	612		42.64	596		42.64	632		42.64	556		43.4741	231		42.64	600		42.64	250
			42.66	634		42.66	626		42.66	628		42.66	561		43.4946	243		42.66	571		42.66	281
			42.68	622		42.68	604		42.68	644		42.68	564		43.5151	265		42.68	578		42.68	270
			42.7	633		42.7	605		42.7	652		42.7	559		43.5356	264		42.7	560		42.7	296
			42.72	611		42.72	596		42.72	632		42.72	551		43.5561	248		42.72	533		42.72	276
			42.74	567		42.74	617		42.74	615		42.74	545		43.5766	253		42.74	577		42.74	248
			42.76	607		42.76	593		42.76	616		42.76	544		43.5971	253		42.76	575		42.76	260
			42.78	591		42.78	612		42.78	630		42.78	552		43.6177	256		42.78	603		42.78	303
			42.8	581		42.8	651		42.8	635		42.8	562		43.6382	258		42.8	565		42.8	295
			42.82	589		42.82	606		42.82	638		42.82	564		43.6587	266		42.82	545		42.82	275
			42.84	601		42.84	656		42.84	649		42.84	564		43.6792	260		42.84	536		42.84	291
			42.86	595		42.86	631		42.86	657		42.86	573		43.6997	268		42.86	552		42.86	253
			42.88	557		42.88	654		42.88	653		42.88	570		43.7202	266		42.88	572		42.88	272
			42.9	589		42.9	642		42.9	644		42.9	545		43.7407	247		42.9	550		42.9	294
			42.92	562		42.92	640		42.92	644		42.92	526		43.7612	238		42.92	543		42.92	288
			42.94	580		42.94	635		42.94	638		42.94	541		43.7818	241		42.94	561		42.94	278
			42.96	611		42.96	615		42.96	627		42.96	568		43.8023	261		42.96	568		42.96	261
			42.98	583		42.98	628		42.98	613		42.98	583		43.8228	274		42.98	570		42.98	277
			43	620		43	629		43	621		43	587		43.8433	278		43	595		43	289
			43.02	598		43.02	586		43.02	643		43.02	583		43.8638	259		43.02	598		43.02	254
			43.04	645		43.04	641		43.04	665		43.04	561		43.8843	262		43.04	561		43.04	249
			43.06	612		43.06	607		43.06	669		43.06	546		43.9048	265		43.06	591		43.06	284
			43.08	594		43.08	634		43.08	661		43.08	552		43.9253	270		43.08	576		43.08	256
			43.1	565		43.1	637		43.1	645		43.1	562		43.9458	255		43.1	546		43.1	302
			43.12	580		43.12	568		43.12	634		43.12	548		43.9663	240		43.12	529		43.12	281
			43.14	619		43.14	650		43.14	644		43.14	538		43.9869	246		43.14	583		43.14	293
			43.16	594		43.16	610		43.16	660		43.16	540		44.0074	253		43.16	575		43.16	274
			43.18	630		43.18	611		43.18	669		43.18	551		44.0279	252		43.18	576		43.18	291
			43.2	570		43.2	611		43.2	659		43.2	543		44.0484	247		43.2	625		43.2	266
			43.22	591		43.22	627		43.22	653		43.22	538		44.0689	269		43.22	572		43.22	271
			43.24	641		43.24	670		43.24	650		43.24	545		44.0894	276		43.24	557		43.24	272
			43.26	576		43.26	652		43.26	650		43.26	571		44.1099	273		43.26	569		43.26	278
			43.28	575		43.28	626		43.28	636		43.28	581		44.1304	265		43.28	584		43.28	289
			43.3	640		43.3	633		43.3	635		43.3	575		44.151	262		43.3	574		43.3	268
			43.32	611		43.32	628		43.32	660		43.32	558		44.1715	259		43.32	548		43.32	264
			43.34	596		43.34	645		43.34	685		43.34	541		44.192	263		43.34	586		43.34	289
			43.36	571		43.36	643		43.36	667		43.36	537		44.2125	260		43.36	537		43.36	279
			43.38	619		43.38	639		43.38	634		43.38	551		44.233	260		43.38	584		43.38	268
			43.4	583		43.4	633		43.4	626		43.4	577		44.2535	266		43.4	606		43.4	277
			43.42	623		43.42	659		43.42	643		43.42	575		44.274	263		43.42	608		43.42	291
			43.44	611		43.44	634		43.44	657		43.44	557		44.2945	256		43.44	576		43.44	270
			43.46	626		43.46	637		43.46	655		43.46	533		44.315	264		43.46	608		43.46	285
			43.48	617		43.48	657		43.48	644		43.48	543		44.3355	290		43.48	532		43.48	237
			43.5	616		43.5	659		43.5	636		43.5	562		44.3561	287		43.5	566		43.5	260
			43.52	605		43.52	656		43.52	641		43.52	585		44.3766	268		43.52	585		43.52	269
			43.54	644		43.54	615		43.54	646		43.54	587		44.3971	245		43.54	596		43.54	287
			43.56	596		43.56	657		43.56	644		43.56	587		44.4176	250		43.56	607		43.56	268
			43.58	615		43.58	606		43.58	635		43.58	573		44.4381	249		43.58	599		43.58	287
			43.6	599		43.6	658		43.6	629		43.6	555		44.4586	256		43.6	561		43.6	252
			43.62	631		43.62	576		43.62	643		43.62	538		44.4791	265		43.62	597		43.62	245
			43.64	618		43.64	632		43.64	661		43.64	542		44.4996	272		43.64	595		43.64	266
			43.66	612		43.66	690		43.66	666		43.66	554		44.5202	258		43.66	597		43.66	256
			43.68	599		43.68	660		43.68	647		43.68	558		44.5407	247		43.68	541		43.68	248
			43.7	619		43.7	633		43.7	634		43.7	563		44.5612	250		43.7	572		43.7	266
			43.72	617		43.72	674		43.72	637		43.72	578		44.5817	258		43.72	603		43.72	259
			43.74	602		43.74	682		43.74	653		43.74	584		44.6022	258		43.74	563		43.74	255
			43.76	663		43.76	664		43.76	668		43.76	560		44.6227	260		43.76	583		43.76	254
			43.78	657		43.78	629		43.78	666		43.78	538		44.6432	255		43.78	633		43.78	269
			43.8	614		43.8	643		43.8	650		43.8	548		44.6637	262		43.8	583		43.8	265
			43.82	616		43.82	642		43.82	634		43.82	566		44.6842	268		43.82	609		43.82	270
			43.84	587		43.84	666		43.84	643		43.84	563		44.7047	279		43.84	586		43.84	287
			43.86	656		43.86	657		43.86	662		43.86	557		44.7253	257		43.86	610		43.86	275
			43.88	624		43.88	676		43.88	670		43.88	564		44.7458	251		43.88	597		43.88	269
			43.9	615		43.9	629		43.9	657		43.9	554		44.7663	262		43.9	593		43.9	290
			43.92	639		43.92	657		43.92	641		43.92	534		44.7868	277		43.92	620		43.92	287
			43.94	629		43.94	635		43.94	641		43.94	540		44.8073	254		43.94	626		43.94	281
			43.96	624		43.96	655		43.96	662		43.96	573		44.8278	239		43.96	607		43.96	265
			43.98	600		43.98	699		43.98	684		43.98	586		44.8483	252		43.98	622		43.98	294
			44	641		44	664		44	691		44	572		44.8688	274		44	599		44	296
			44.02	655		44.02	677		44.02	679		44.02	560		44.8894	275		44.02	588		44.02	316
			44.04	665		44.04	672		44.04	654		44.04	562		44.9099	273		44.04	604		44.04	276
			44.06	641		44.06	664		44.06	641		44.06	564		44.9304	271		44.06	622		44.06	262
			44.08	659		44.08	693		44.08	641		44.08	563		44.9509	284		44.08	619		44.08	279
			44.1	580		44.1	651		44.1	654		44.1	559		44.9714	273		44.1	628		44.1	277
			44.12	631		44.12	663		44.12	665		44.12	550		44.9919	243		44.12	607		44.12	260
			44.14	619		44.14	635		44.14	678		44.14	543		45.0124	247		44.14	604		44.14	272
			44.16	638		44.16	652		44.16	683		44.16	555		45.0329	268		44.16	613		44.16	273
			44.18	636		44.18	655		44.18	672		44.18	577		45.0534	268		44.18	602		44.18	279
			44.2	666		44.2	693		44.2	661		44.2	584		45.074	263		44.2	593		44.2	249
			44.22	606		44.22	633		44.22	652		44.22	574		45.0945	290		44.22	626		44.22	254
			44.24	633		44.24	643		44.24	663		44.24	561		45.115	281		44.24	579		44.24	273
			44.26	665		44.26	698		44.26	671		44.26	557		45.1355	272		44.26	620		44.26	253
			44.28	626		44.28	680		44.28	674		44.28	565		45.156	265		44.28	668		44.28	284
			44.3	648		44.3	659		44.3	656		44.3	582		45.1765	276		44.3	620		44.3	271
			44.32	616		44.32	698		44.32	642		44.32	592		45.197	263		44.32	607		44.32	257
			44.34	600		44.34	629		44.34	636		44.34	593		45.2175	262		44.34	591		44.34	274
			44.36	637		44.36	629		44.36	653		44.36	581		45.238	247		44.36	620		44.36	290
			44.38	648		44.38	621		44.38	679		44.38	570		45.2585	249		44.38	622		44.38	278
			44.4	659		44.4	648		44.4	691		44.4	562		45.2791	263		44.4	612		44.4	296
			44.42	641		44.42	664		44.42	675		44.42	572		45.2996	263		44.42	606		44.42	260
			44.44	651		44.44	710		44.44	655		44.44	578		45.3201	247		44.44	603		44.44	282
			44.46	606		44.46	646		44.46	656		44.46	577		45.3406	238		44.46	604		44.46	273
			44.48	656		44.48	681		44.48	673		44.48	561		45.3611	254		44.48	644		44.48	299
			44.5	703		44.5	645		44.5	687		44.5	550		45.3816	269		44.5	602		44.5	264
			44.52	668		44.52	648		44.52	682		44.52	548		45.4021	267		44.52	598		44.52	272
			44.54	630		44.54	695		44.54	672		44.54	555		45.4226	274		44.54	646		44.54	271
			44.56	624		44.56	704		44.56	660		44.56	568		45.4432	267		44.56	632		44.56	317
			44.58	659		44.58	635		44.58	660		44.58	586		45.4637	255		44.58	686		44.58	292
			44.6	658		44.6	662		44.6	667		44.6	596		45.4842	248		44.6	658		44.6	271
			44.62	657		44.62	679		44.62	672		44.62	579		45.5047	263		44.62	592		44.62	281
			44.64	659		44.64	643		44.64	664		44.64	571		45.5252	266		44.64	635		44.64	262
			44.66	672		44.66	654		44.66	659		44.66	571		45.5457	255		44.66	640		44.66	280
			44.68	654		44.68	675		44.68	657		44.68	570		45.5662	254		44.68	654		44.68	288
			44.7	576		44.7	713		44.7	655		44.7	557		45.5867	251		44.7	632		44.7	287
			44.72	645		44.72	703		44.72	654		44.72	570		45.6072	253		44.72	660		44.72	273
			44.74	620		44.74	703		44.74	656		44.74	573		45.6277	268		44.74	665		44.74	271
			44.76	648		44.76	698		44.76	661		44.76	564		45.6483	290		44.76	640		44.76	270
			44.78	641		44.78	685		44.78	670		44.78	565		45.6688	280		44.78	643		44.78	267
			44.8	681		44.8	745		44.8	669		44.8	567		45.6893	263		44.8	649		44.8	297
			44.82	725		44.82	706		44.82	681		44.82	565		45.7098	261		44.82	684		44.82	283
			44.84	680		44.84	680		44.84	698		44.84	563		45.7303	260		44.84	704		44.84	261
			44.86	663		44.86	715		44.86	697		44.86	567		45.7508	256		44.86	699		44.86	243
			44.88	629		44.88	760		44.88	695		44.88	567		45.7713	257		44.88	672		44.88	260
			44.9	691		44.9	702		44.9	700		44.9	567		45.7918	272		44.9	675		44.9	268
			44.92	642		44.92	669		44.92	718		44.92	568		45.8123	265		44.92	757		44.92	266
			44.94	674		44.94	736		44.94	725		44.94	572		45.8329	262		44.94	717		44.94	284
			44.96	671		44.96	689		44.96	715		44.96	577		45.8534	266		44.96	721		44.96	291
			44.98	661		44.98	661		44.98	693		44.98	585		45.8739	264		44.98	729		44.98	278
			45	705		45	719		45	685		45	589		45.8944	260		45	743		45	250
			45.02	739		45.02	713		45.02	688		45.02	586		45.9149	262		45.02	706		45.02	283
			45.04	748		45.04	730		45.04	678		45.04	587		45.9354	266		45.04	742		45.04	262
			45.06	716		45.06	691		45.06	671		45.06	589		45.9559	265		45.06	836		45.06	263
			45.08	672		45.08	706		45.08	673		45.08	583		45.9764	266		45.08	837		45.08	251
			45.1	736		45.1	663		45.1	679		45.1	575		45.9969	266		45.1	851		45.1	293
			45.12	741		45.12	743		45.12	663		45.12	579		46.0175	260		45.12	886		45.12	267
			45.14	732		45.14	659		45.14	663		45.14	592		46.038	260		45.14	948		45.14	261
			45.16	777		45.16	739		45.16	666		45.16	594		46.0585	257		45.16	958		45.16	293
			45.18	769		45.18	727		45.18	664		45.18	598		46.079	255		45.18	1031		45.18	293
			45.2	784		45.2	715		45.2	676		45.2	604		46.0995	274		45.2	1146		45.2	290
			45.22	802		45.22	746		45.22	681		45.22	603		46.12	287		45.22	1213		45.22	280
			45.24	890		45.24	751		45.24	676		45.24	582		46.1405	279		45.24	1345		45.24	299
			45.26	921		45.26	859		45.26	686		45.26	574		46.161	270		45.26	1442		45.26	310
			45.28	933		45.28	773		45.28	700		45.28	598		46.1816	274		45.28	1476		45.28	275
			45.3	887		45.3	792		45.3	730		45.3	630		46.2021	265		45.3	1573		45.3	270
			45.32	889		45.32	787		45.32	733		45.32	637		46.2226	261		45.32	1604		45.32	253
			45.34	965		45.34	794		45.34	726		45.34	622		46.2431	274		45.34	1702		45.34	292
			45.36	1042		45.36	810		45.36	711		45.36	600		46.2636	284		45.36	1653		45.36	271
			45.38	1124		45.38	838		45.38	713		45.38	585		46.2841	273		45.38	1701		45.38	287
			45.4	1221		45.4	851		45.4	706		45.4	591		46.3046	277		45.4	1746		45.4	275
			45.42	1233		45.42	870		45.42	702		45.42	603		46.3251	275		45.42	1642		45.42	279
			45.44	1107		45.44	855		45.44	698		45.44	597		46.3456	275		45.44	1689		45.44	305
			45.46	1125		45.46	881		45.46	692		45.46	581		46.3661	267		45.46	1755		45.46	303
			45.48	1146		45.48	901		45.48	686		45.48	595		46.3867	254		45.48	1842		45.48	289
			45.5	1178		45.5	919		45.5	704		45.5	612		46.4072	241		45.5	1709		45.5	260
			45.52	1239		45.52	916		45.52	708		45.52	612		46.4277	241		45.52	1784		45.52	270
			45.54	1263		45.54	928		45.54	714		45.54	600		46.4482	256		45.54	1872		45.54	276
			45.56	1307		45.56	966		45.56	721		45.56	601		46.4687	269		45.56	1850		45.56	255
			45.58	1251		45.58	963		45.58	711		45.58	600		46.4892	280		45.58	1806		45.58	280
			45.6	1272		45.6	934		45.6	727		45.6	597		46.5097	269		45.6	1883		45.6	308
			45.62	1285		45.62	954		45.62	738		45.62	602		46.5302	271		45.62	1756		45.62	289
			45.64	1299		45.64	1018		45.64	742		45.64	607		46.5507	271		45.64	1727		45.64	282
			45.66	1357		45.66	1022		45.66	739		45.66	612		46.5712	269		45.66	1798		45.66	276
			45.68	1401		45.68	1018		45.68	743		45.68	613		46.5918	271		45.68	1658		45.68	280
			45.7	1324		45.7	1036		45.7	751		45.7	608		46.6123	294		45.7	1672		45.7	265
			45.72	1308		45.72	1022		45.72	757		45.72	600		46.6328	301		45.72	1584		45.72	289
			45.74	1290		45.74	1036		45.74	748		45.74	595		46.6533	300		45.74	1519		45.74	306
			45.76	1268		45.76	1045		45.76	737		45.76	598		46.6738	294		45.76	1539		45.76	298
			45.78	1300		45.78	1068		45.78	750		45.78	592		46.6943	275		45.78	1447		45.78	303
			45.8	1300		45.8	1096		45.8	779		45.8	600		46.7148	265		45.8	1350		45.8	301
			45.82	1281		45.82	1056		45.82	795		45.82	605		46.7353	261		45.82	1340		45.82	293
			45.84	1183		45.84	1089		45.84	776		45.84	622		46.7559	282		45.84	1282		45.84	282
			45.86	1262		45.86	1115		45.86	748		45.86	626		46.7764	290		45.86	1214		45.86	301
			45.88	1186		45.88	1127		45.88	755		45.88	641		46.7969	295		45.88	1202		45.88	314
			45.9	1219		45.9	1050		45.9	792		45.9	630		46.8174	293		45.9	1123		45.9	276
			45.92	1164		45.92	1071		45.92	828		45.92	625		46.8379	306		45.92	1105		45.92	282
			45.94	1200		45.94	1083		45.94	826		45.94	617		46.8584	307		45.94	1093		45.94	300
			45.96	1156		45.96	1046		45.96	814		45.96	625		46.8789	299		45.96	1036		45.96	313
			45.98	1261		45.98	1058		45.98	808		45.98	621		46.8994	282		45.98	1011		45.98	307
			46	1236		46	1031		46	823		46	613		46.9199	300		46	933		46	292
			46.02	1205		46.02	1066		46.02	846		46.02	607		46.9404	310		46.02	930		46.02	278
			46.04	1255		46.04	1064		46.04	881		46.04	609		46.961	320		46.04	966		46.04	293
			46.06	1158		46.06	1047		46.06	909		46.06	610		46.9815	320		46.06	942		46.06	297
			46.08	1124		46.08	1022		46.08	910		46.08	612		47.002	329		46.08	900		46.08	299
			46.1	1132		46.1	998		46.1	899		46.1	614		47.0225	336		46.1	881		46.1	289
			46.12	1109		46.12	981		46.12	885		46.12	618		47.043	340		46.12	887		46.12	289
			46.14	1106		46.14	1063		46.14	882		46.14	623		47.0635	348		46.14	866		46.14	291
			46.16	1118		46.16	1010		46.16	891		46.16	622		47.084	354		46.16	802		46.16	276
			46.18	1090		46.18	1080		46.18	932		46.18	631		47.1045	358		46.18	815		46.18	275
			46.2	1064		46.2	1029		46.2	962		46.2	643		47.1251	366		46.2	809		46.2	309
			46.22	1061		46.22	1050		46.22	968		46.22	651		47.1456	376		46.22	862		46.22	306
			46.24	974		46.24	972		46.24	971		46.24	646		47.1661	392		46.24	812		46.24	269
			46.26	1034		46.26	1027		46.26	996		46.26	659		47.1866	408		46.26	775		46.26	281
			46.28	985		46.28	1041		46.28	1007		46.28	681		47.2071	428		46.28	780		46.28	291
			46.3	973		46.3	975		46.3	1011		46.3	692		47.2276	457		46.3	813		46.3	316
			46.32	1069		46.32	1041		46.32	1032		46.32	680		47.2481	469		46.32	780		46.32	309
			46.34	1112		46.34	1001		46.34	1079		46.34	671		47.2686	492		46.34	705		46.34	302
			46.36	1092		46.36	991		46.36	1095		46.36	693		47.2891	525		46.36	742		46.36	314
			46.38	1028		46.38	985		46.38	1086		46.38	724		47.3096	586		46.38	746		46.38	331
			46.4	891		46.4	1001		46.4	1071		46.4	727		47.3302	640		46.4	740		46.4	319
			46.42	957		46.42	1019		46.42	1101		46.42	701		47.3507	659		46.42	731		46.42	310
			46.44	871		46.44	1037		46.44	1122		46.44	691		47.3712	657		46.44	729		46.44	275
			46.46	912		46.46	1039		46.46	1117		46.46	705		47.3917	645		46.46	728		46.46	300
			46.48	892		46.48	1013		46.48	1087		46.48	728		47.4122	642		46.48	734		46.48	297
			46.5	789		46.5	1004		46.5	1079		46.5	739		47.4327	617		46.5	701		46.5	326
			46.52	787		46.52	1034		46.52	1087		46.52	748		47.4532	603		46.52	757		46.52	285
			46.54	767		46.54	1073		46.54	1109		46.54	746		47.4737	563		46.54	695		46.54	346
			46.56	758		46.56	1056		46.56	1112		46.56	741		47.4943	535		46.56	709		46.56	312
			46.58	780		46.58	1072		46.58	1089		46.58	744		47.5148	514		46.58	739		46.58	322
			46.6	717		46.6	1107		46.6	1076		46.6	764		47.5353	513		46.6	686		46.6	311
			46.62	742		46.62	1067		46.62	1102		46.62	782		47.5558	472		46.62	711		46.62	311
			46.64	741		46.64	1155		46.64	1126		46.64	788		47.5763	439		46.64	721		46.64	292
			46.66	774		46.66	1126		46.66	1111		46.66	802		47.5968	422		46.66	704		46.66	304
			46.68	762		46.68	1150		46.68	1082		46.68	824		47.6173	407		46.68	702		46.68	321
			46.7	759		46.7	1109		46.7	1068		46.7	852		47.6378	391		46.7	706		46.7	328
			46.72	754		46.72	1111		46.72	1063		46.72	859		47.6583	377		46.72	703		46.72	326
			46.74	688		46.74	1085		46.74	1051		46.74	854		47.6788	375		46.74	702		46.74	346
			46.76	759		46.76	1133		46.76	1029		46.76	836		47.6994	347		46.76	735		46.76	361
			46.78	724		46.78	1165		46.78	1019		46.78	834		47.7199	338		46.78	669		46.78	331
			46.8	688		46.8	1121		46.8	1013		46.8	843		47.7404	336		46.8	692		46.8	314
			46.82	722		46.82	1146		46.82	993		46.82	866		47.7609	347		46.82	716		46.82	338
			46.84	739		46.84	1206		46.84	976		46.84	892		47.7814	349		46.84	675		46.84	344
			46.86	714		46.86	1221		46.86	961		46.86	918		47.8019	337		46.86	694		46.86	380
			46.88	747		46.88	1141		46.88	943		46.88	929		47.8224	330		46.88	749		46.88	372
			46.9	698		46.9	1202		46.9	938		46.9	924		47.8429	318		46.9	689		46.9	371
			46.92	763		46.92	1156		46.92	941		46.92	916		47.8635	332		46.92	691		46.92	361
			46.94	726		46.94	1083		46.94	947		46.94	923		47.884	338		46.94	669		46.94	410
			46.96	735		46.96	1100		46.96	951		46.96	939		47.9045	338		46.96	710		46.96	381
			46.98	725		46.98	1033		46.98	936		46.98	945		47.925	306		46.98	699		46.98	403
			47	694		47	1008		47	929		47	923		47.9455	290		47	673		47	420
			47.02	664		47.02	955		47.02	912		47.02	912		47.966	297		47.02	685		47.02	417
			47.04	715		47.04	956		47.04	902		47.04	903		47.9865	312		47.04	680		47.04	396
			47.06	698		47.06	946		47.06	879		47.06	907		48.007	313		47.06	704		47.06	425
			47.08	707		47.08	827		47.08	885		47.08	916		48.0275	303		47.08	711		47.08	454
			47.1	744		47.1	848		47.1	888		47.1	947		48.0481	314		47.1	664		47.1	442
			47.12	718		47.12	839		47.12	894		47.12	949		48.0686	313		47.12	670		47.12	438
			47.14	739		47.14	844		47.14	883		47.14	931		48.0891	314		47.14	669		47.14	492
			47.16	742		47.16	781		47.16	894		47.16	901		48.1096	294		47.16	739		47.16	517
			47.18	696		47.18	775		47.18	905		47.18	891		48.1301	303		47.18	707		47.18	485
			47.2	748		47.2	731		47.2	913		47.2	900		48.1506	300		47.2	658		47.2	496
			47.22	711		47.22	767		47.22	900		47.22	928		48.1711	312		47.22	685		47.22	487
			47.24	681		47.24	759		47.24	874		47.24	932		48.1916	293		47.24	687		47.24	571
			47.26	708		47.26	747		47.26	856		47.26	925		48.2121	302		47.26	710		47.26	557
			47.28	726		47.28	781		47.28	848		47.28	924		48.2326	316		47.28	671		47.28	564
			47.3	725		47.3	769		47.3	843		47.3	925		48.2532	314		47.3	690		47.3	554
			47.32	758		47.32	816		47.32	831		47.32	909		48.2737	287		47.32	725		47.32	585
			47.34	738		47.34	827		47.34	825		47.34	881		48.2942	282		47.34	719		47.34	582
			47.36	697		47.36	763		47.36	816		47.36	861		48.3147	305		47.36	721		47.36	624
			47.38	749		47.38	768		47.38	811		47.38	849		48.3352	300		47.38	735		47.38	603
			47.4	758		47.4	758		47.4	805		47.4	845		48.3557	288		47.4	654		47.4	613
			47.42	749		47.42	796		47.42	809		47.42	814		48.3762	288		47.42	688		47.42	591
			47.44	776		47.44	734		47.44	804		47.44	782		48.3967	300		47.44	689		47.44	631
			47.46	779		47.46	740		47.46	794		47.46	771		48.4173	280		47.46	712		47.46	650
			47.48	795		47.48	765		47.48	803		47.48	782		48.4378	282		47.48	727		47.48	677
			47.5	727		47.5	765		47.5	808		47.5	784		48.4583	296		47.5	757		47.5	639
			47.52	780		47.52	777		47.52	806		47.52	772		48.4788	305		47.52	731		47.52	686
			47.54	739		47.54	756		47.54	798		47.54	754		48.4993	295		47.54	739		47.54	672
			47.56	735		47.56	733		47.56	798		47.56	733		48.5198	291		47.56	718		47.56	625
			47.58	713		47.58	754		47.58	783		47.58	727		48.5403	297		47.58	725		47.58	680
			47.6	763		47.6	746		47.6	768		47.6	726		48.5608	289		47.6	705		47.6	626
			47.62	732		47.62	705		47.62	763		47.62	728		48.5813	288		47.62	749		47.62	676
			47.64	695		47.64	750		47.64	769		47.64	713		48.6018	278		47.64	723		47.64	637
			47.66	743		47.66	763		47.66	773		47.66	705		48.6224	294		47.66	745		47.66	687
			47.68	749		47.68	789		47.68	787		47.68	705		48.6429	284		47.68	736		47.68	692
			47.7	752		47.7	737		47.7	804		47.7	720		48.6634	278		47.7	732		47.7	677
			47.72	739		47.72	760		47.72	810		47.72	720		48.6839	269		47.72	701		47.72	689
			47.74	761		47.74	719		47.74	801		47.74	706		48.7044	277		47.74	744		47.74	676
			47.76	736		47.76	741		47.76	787		47.76	687		48.7249	263		47.76	726		47.76	676
			47.78	763		47.78	760		47.78	762		47.78	681		48.7454	275		47.78	753		47.78	650
			47.8	809		47.8	802		47.8	743		47.8	691		48.7659	292		47.8	760		47.8	635
			47.82	745		47.82	727		47.82	744		47.82	701		48.7865	307		47.82	760		47.82	667
			47.84	760		47.84	798		47.84	765		47.84	703		48.807	287		47.84	764		47.84	616
			47.86	806		47.86	779		47.86	781		47.86	697		48.8275	293		47.86	776		47.86	553
			47.88	796		47.88	800		47.88	800		47.88	690		48.848	302		47.88	789		47.88	553
			47.9	760		47.9	730		47.9	810		47.9	679		48.8685	297		47.9	825		47.9	559
			47.92	771		47.92	763		47.92	803		47.92	676		48.889	283		47.92	775		47.92	539
			47.94	758		47.94	746		47.94	775		47.94	681		48.9095	282		47.94	807		47.94	510
			47.96	803		47.96	790		47.96	763		47.96	683		48.93	271		47.96	791		47.96	510
			47.98	792		47.98	768		47.98	781		47.98	679		48.9505	269		47.98	774		47.98	446
			48	757		48	786		48	811		48	675		48.971	280		48	840		48	412
			48.02	834		48.02	810		48.02	831		48.02	670		48.9916	289		48.02	857		48.02	464
			48.04	786		48.04	776		48.04	822		48.04	681		49.0121	291		48.04	860		48.04	428
			48.06	828		48.06	738		48.06	801		48.06	703		49.0326	296		48.06	884		48.06	406
			48.08	810		48.08	800		48.08	785		48.08	707		49.0531	303		48.08	856		48.08	430
			48.1	811		48.1	791		48.1	797		48.1	686		49.0736	295		48.1	857		48.1	441
			48.12	853		48.12	792		48.12	816		48.12	675		49.0941	290		48.12	885		48.12	418
			48.14	824		48.14	861		48.14	812		48.14	684		49.1146	286		48.14	876		48.14	391
			48.16	822		48.16	827		48.16	798		48.16	688		49.1351	301		48.16	896		48.16	384
			48.18	851		48.18	796		48.18	780		48.18	682		49.1557	302		48.18	891		48.18	377
			48.2	834		48.2	818		48.2	772		48.2	679		49.1762	284		48.2	978		48.2	370
			48.22	881		48.22	829		48.22	768		48.22	689		49.1967	280		48.22	870		48.22	366
			48.24	802		48.24	833		48.24	789		48.24	688		49.2172	288		48.24	956		48.24	396
			48.26	841		48.26	884		48.26	798		48.26	688		49.2377	289		48.26	1002		48.26	393
			48.28	864		48.28	833		48.28	799		48.28	688		49.2582	288		48.28	1002		48.28	351
			48.3	895		48.3	774		48.3	793		48.3	685		49.2787	296		48.3	1011		48.3	366
			48.32	882		48.32	807		48.32	800		48.32	680		49.2992	295		48.32	972		48.32	368
			48.34	897		48.34	827		48.34	800		48.34	678		49.3197	280		48.34	994		48.34	400
			48.36	873		48.36	867		48.36	797		48.36	680		49.3402	282		48.36	1033		48.36	331
			48.38	884		48.38	819		48.38	794		48.38	679		49.3608	300		48.38	1032		48.38	383
			48.4	921		48.4	834		48.4	800		48.4	679		49.3813	297		48.4	1103		48.4	351
			48.42	879		48.42	866		48.42	816		48.42	687		49.4018	292		48.42	1093		48.42	429
			48.44	874		48.44	866		48.44	828		48.44	678		49.4223	294		48.44	1036		48.44	370
			48.46	911		48.46	868		48.46	828		48.46	675		49.4428	324		48.46	1131		48.46	370
			48.48	907		48.48	879		48.48	815		48.48	680		49.4633	314		48.48	1136		48.48	373
			48.5	967		48.5	874		48.5	813		48.5	688		49.4838	301		48.5	1118		48.5	346
			48.52	893		48.52	831		48.52	826		48.52	692		49.5043	309		48.52	1127		48.52	387
			48.54	909		48.54	863		48.54	838		48.54	710		49.5249	333		48.54	1115		48.54	402
			48.56	895		48.56	883		48.56	845		48.56	709		49.5454	328		48.56	1095		48.56	371
			48.58	954		48.58	887		48.58	860		48.58	693		49.5659	308		48.58	1101		48.58	388
			48.6	951		48.6	897		48.6	865		48.6	671		49.5864	310		48.6	1141		48.6	398
			48.62	925		48.62	868		48.62	837		48.62	679		49.6069	314		48.62	1094		48.62	431
			48.64	904		48.64	803		48.64	821		48.64	688		49.6274	304		48.64	1108		48.64	403
			48.66	941		48.66	843		48.66	835		48.66	695		49.6479	304		48.66	1104		48.66	463
			48.68	915		48.68	858		48.68	856		48.68	687		49.6684	316		48.68	1143		48.68	466
			48.7	925		48.7	908		48.7	848		48.7	680		49.6889	313		48.7	1081		48.7	465
			48.72	904		48.72	898		48.72	853		48.72	674		49.7094	298		48.72	1047		48.72	473
			48.74	937		48.74	873		48.74	863		48.74	684		49.73	285		48.74	1115		48.74	496
			48.76	946		48.76	891		48.76	880		48.76	703		49.7505	298		48.76	1097		48.76	512
			48.78	915		48.78	867		48.78	874		48.78	702		49.771	305		48.78	1074		48.78	552
			48.8	864		48.8	872		48.8	870		48.8	674		49.7915	316		48.8	1032		48.8	554
			48.82	853		48.82	863		48.82	865		48.82	659		49.812	296		48.82	1077		48.82	593
			48.84	900		48.84	823		48.84	878		48.84	673		49.8325	295		48.84	1031		48.84	601
			48.86	903		48.86	872		48.86	893		48.86	700		49.853	294		48.86	1004		48.86	638
			48.88	859		48.88	832		48.88	905		48.88	711		49.8735	301		48.88	993		48.88	642
			48.9	827		48.9	830		48.9	899		48.9	713		49.8941	289		48.9	988		48.9	712
			48.92	849		48.92	851		48.92	886		48.92	710		49.9146	293		48.92	930		48.92	707
			48.94	840		48.94	792		48.94	885		48.94	713		49.9351	280		48.94	958		48.94	721
			48.96	830		48.96	823		48.96	900		48.96	719		49.9556	286		48.96	1002		48.96	724
			48.98	874		48.98	863		48.98	909		48.98	725		49.9761	285		48.98	895		48.98	787
			49	876		49	829		49	901		49	721		49.9966	294		49	955		49	762
			49.02	816		49.02	809		49.02	893		49.02	714		50.0171	291		49.02	905		49.02	734
			49.04	813		49.04	818		49.04	897		49.04	718		50.0376	295		49.04	854		49.04	787
			49.06	845		49.06	861		49.06	900		49.06	715		50.0581	294		49.06	891		49.06	769
			49.08	821		49.08	840		49.08	895		49.08	704		50.0787	287		49.08	873		49.08	725
			49.1	821		49.1	817		49.1	879		49.1	698		50.0992	280		49.1	884		49.1	657
			49.12	777		49.12	886		49.12	873		49.12	711		50.1197	277		49.12	859		49.12	622
			49.14	794		49.14	789		49.14	875		49.14	722		50.1402	292		49.14	789		49.14	594
			49.16	766		49.16	820		49.16	879		49.16	718		50.1607	292		49.16	805		49.16	591
			49.18	750		49.18	813		49.18	863		49.18	708		50.1812	284		49.18	871		49.18	534
			49.2	835		49.2	796		49.2	847		49.2	692		50.2017	273		49.2	781		49.2	556
			49.22	863		49.22	732		49.22	850		49.22	696		50.2222	280		49.22	774		49.22	528
			49.24	762		49.24	772		49.24	864		49.24	718		50.2427	289		49.24	753		49.24	434
			49.26	786		49.26	746		49.26	881		49.26	758		50.2632	301		49.26	761		49.26	462
			49.28	759		49.28	778		49.28	880		49.28	775		50.2838	288		49.28	708		49.28	458
			49.3	795		49.3	778		49.3	860		49.3	768		50.3043	260		49.3	748		49.3	421
			49.32	721		49.32	745		49.32	828		49.32	742		50.3248	250		49.32	729		49.32	433
			49.34	735		49.34	721		49.34	824		49.34	727		50.3453	261		49.34	749		49.34	409
			49.36	740		49.36	797		49.36	846		49.36	715		50.3658	288		49.36	735		49.36	414
			49.38	708		49.38	786		49.38	860		49.38	704		50.3863	290		49.38	727		49.38	403
			49.4	769		49.4	761		49.4	847		49.4	703		50.4068	299		49.4	725		49.4	396
			49.42	723		49.42	743		49.42	819		49.42	718		50.4273	291		49.42	720		49.42	402
			49.44	721		49.44	766		49.44	805		49.44	725		50.4479	290		49.44	696		49.44	380
			49.46	724		49.46	743		49.46	810		49.46	719		50.4684	277		49.46	726		49.46	408
			49.48	697		49.48	711		49.48	820		49.48	709		50.4889	270		49.48	729		49.48	396
			49.5	680		49.5	730		49.5	804		49.5	701		50.5094	258		49.5	687		49.5	395
			49.52	687		49.52	770		49.52	784		49.52	694		50.5299	250		49.52	663		49.52	425
			49.54	681		49.54	766		49.54	778		49.54	690		50.5504	253		49.54	695		49.54	401
			49.56	725		49.56	750		49.56	791		49.56	689		50.5709	272		49.56	707		49.56	391
			49.58	700		49.58	741		49.58	781		49.58	694		50.5914	260		49.58	625		49.58	363
			49.6	713		49.6	721		49.6	780		49.6	703		50.6119	266		49.6	668		49.6	378
			49.62	773		49.62	714		49.62	785		49.62	707		50.6324	266		49.62	657		49.62	369
			49.64	725		49.64	726		49.64	800		49.64	701		50.653	265		49.64	665		49.64	357
			49.66	690		49.66	710		49.66	795		49.66	694		50.6735	260		49.66	648		49.66	380
			49.68	685		49.68	723		49.68	787		49.68	688		50.694	270		49.68	682		49.68	359
			49.7	697		49.7	732		49.7	760		49.7	679		50.7145	262		49.7	675		49.7	386
			49.72	722		49.72	726		49.72	737		49.72	665		50.735	253		49.72	649		49.72	343
			49.74	682		49.74	700		49.74	740		49.74	667		50.7555	272		49.74	637		49.74	384
			49.76	677		49.76	728		49.76	763		49.76	685		50.776	279		49.76	671		49.76	380
			49.78	714		49.78	754		49.78	773		49.78	697		50.7965	279		49.78	659		49.78	403
			49.8	700		49.8	719		49.8	764		49.8	681		50.8171	269		49.8	658		49.8	352
			49.82	674		49.82	725		49.82	758		49.82	662		50.8376	281		49.82	620		49.82	349
			49.84	693		49.84	707		49.84	753		49.84	657		50.8581	260		49.84	658		49.84	376
			49.86	706		49.86	706		49.86	749		49.86	658		50.8786	245		49.86	614		49.86	374
			49.88	635		49.88	693		49.88	746		49.88	649		50.8991	248		49.88	578		49.88	361
			49.9	618		49.9	791		49.9	745		49.9	637		50.9196	275		49.9	616		49.9	344
			49.92	657		49.92	747		49.92	738		49.92	634		50.9401	266		49.92	606		49.92	341
			49.94	658		49.94	699		49.94	722		49.94	640		50.9606	250		49.94	616		49.94	373
[truncated: 1,433 more rows]

## Sheet: Figure 3
		a1	Length (nm)	Height (nm)	a2	Length (um)	Height (nm)	b1	Length (nm)	Height (nm)	b2	Length (um)	Height (nm)	c1	Length (um)	Height (nm)	c2	Length (um)	Height (nm)	d1	Length (um)	Height (nm)	d2	Length (um)	Height (nm)	e1	Length (um)	Height (nm)	e2	Length (um)	Height (nm)
			0	-0.95021		0	-0.2651		0	-1.19206		0	-1.50919		0	-0.29758		0	0.09761		0	0.53344		0	0.36978		0	-0.85624		0	-0.72259
			3.91437	-0.99431		0.01953	-0.37299		9.7662	-1.16611		0.02052	-1.44237		0.01953	-0.96503		0.02046	0.19278		0.02602	0.50577		0.01007	0.36978		0.01953	-0.8053		0.01955	-0.38085
			7.82874	-1.06443		0.03906	-0.29668		19.5324	-1.51661		0.04105	-1.15716		0.03907	-0.97736		0.04093	0.27914		0.05205	0.44136		0.02013	0.25292		0.03907	-0.83359		0.03911	-0.47856
			11.7431	-1.18993		0.0586	-0.34492		29.2986	-1.61626		0.06157	-1.08545		0.0586	-0.89382		0.06139	0.085		0.07807	0.37015		0.0302	0.21803		0.0586	-0.7802		0.05866	-0.53605
			15.6575	-1.03505		0.07813	-0.21999		39.0648	-1.58781		0.0821	-1.37392		0.07813	-1.09706		0.08185	-0.55688		0.10409	0.21592		0.04026	0.15873		0.07814	-0.71141		0.07821	-0.16432
			19.5719	-0.89989		0.09766	-0.25334		48.831	-1.66117		0.10262	-1.32177		0.09766	-1.21117		0.10231	-0.28736		0.13011	0.34021		0.05033	-0.00523		0.09767	-0.382		0.09776	-0.31101
			23.4862	-0.96861		0.11719	0.20608		58.5972	-1.56785		0.12315	-1.0007		0.1172	-1.31066		0.12278	-0.02273		0.15614	0.33749		0.0604	-0.08634		0.11721	-0.34732		0.11732	-0.23836
			27.4006	-0.95809		0.13672	0.17081		68.3634	-1.49449		0.14367	-1.19627		0.13673	-0.8646		0.14324	0.42375		0.18216	0.07303		0.07046	0.11425		0.13674	-0.61804		0.13687	-0.3868
			31.315	-0.73022		0.15625	-0.55029		78.1296	-1.49732		0.16419	-1.24191		0.15626	-0.76796		0.1637	0.31597		0.20818	0.11476		0.08053	-0.21105		0.15627	-0.32082		0.15642	0.01449
			35.2293	-0.73858		0.17579	-0.29928		87.8958	-1.36673		0.18472	-1.18975		0.17579	-0.82053		0.18416	0.36958		0.2342	0.11386		0.0906	0.00959		0.17581	-0.33984		0.17598	-0.167
			39.1437	-0.83518		0.19532	-0.2423		97.662	-1.17809		0.20524	-1.26472		0.19533	-0.61452		0.20463	0.55193		0.26023	0.0508		0.10066	0.11861		0.19534	-0.54601		0.19553	-0.44907
			43.0581	-1.04345		0.21485	-0.48086		107.428	-1.08327		0.22577	-1.22561		0.21486	-0.7315		0.22509	0.36599		0.28625	-0.35971		0.11073	0.19623		0.21488	-0.59721		0.21508	-0.24035
			46.9725	-0.9098		0.23438	-0.5088		117.194	-0.81977		0.24629	-1.27776		0.23439	-0.20427		0.24555	0.15854		0.31227	-0.09299		0.12079	-0.16658		0.23441	-0.21114		0.23463	-0.37987
			50.8868	-0.18728		0.25391	-0.69391		126.961	-1.05599		0.26682	-1.10011		0.25393	-0.43091		0.26602	0.37663		0.33829	0.40462		0.13086	-0.01308		0.25395	0.50885		0.25419	-0.11658
			54.8012	2.24525		0.27345	-1.03813		136.727	-1.27058		0.28734	-1.13108		0.27346	-0.52285		0.28648	0.38729		0.36432	0.01134		0.14093	-0.03052		0.27348	1.68238		0.27374	-0.29423
			58.7156	3.63074		0.29298	-0.59861		146.493	-1.06713		0.30786	-1.061		0.29299	-0.50528		0.30694	0.50379		0.39034	-0.16738		0.15099	0.09419		0.29301	1.78055		0.29329	-0.37865
			62.6299	4.32892		0.31251	-0.67847		156.259	-0.79316		0.32839	-1.25332		0.31252	-0.77602		0.3274	-0.05013		0.41636	-0.31979		0.16106	-0.04709		0.31255	1.99644		0.31284	-0.50313
			66.5443	4.28632		0.33204	-0.90738		166.025	-0.48424		0.34891	-1.05774		0.33206	-0.34572		0.34787	-0.0315		0.44238	-0.41052		0.17113	0.06105		0.33208	3.89358		0.3324	-0.25785
			70.4587	4.24549		0.35157	-0.6942		175.792	-0.1582		0.36944	-0.79045		0.35159	-0.19379		0.36833	-0.24128		0.46841	-0.59015		0.18119	0.17355		0.35162	4.87315		0.35195	-0.21826
			74.3731	4.47184		0.37111	-0.68087		185.558	-0.22174		0.38996	-0.32759		0.37112	-0.33996		0.38879	-0.46737		0.49443	-0.63505		0.19126	-0.2974		0.37115	4.84625		0.3715	-0.24409
			78.2874	4.53767		0.39064	-0.56836		195.324	-0.08268		0.41049	-0.07171		0.39065	-0.38484		0.40925	0.1231		0.52045	-0.5838		0.20132	0.01483		0.39069	5.02401		0.39106	-0.30438
			82.2018	4.51341		0.41017	-0.46057		205.09	-0.14057		0.43101	-0.05704		0.41019	-0.67676		0.42972	0.37		0.54647	-0.40598		0.21139	-0.1753		0.41022	5.09664		0.41061	-0.37796
			86.1162	4.39383		0.4297	-0.38148		214.856	-0.12643		0.45153	0.14994		0.42972	-0.50504		0.45018	-0.01367		0.5725	-0.57109		0.22146	0.06192		0.42975	5.21126		0.43016	-0.0754
			90.0305	4.37002		0.44923	-0.76298		224.623	0.53215		0.47206	0.2787		0.44925	-0.38036		0.47064	-0.06474		0.59852	-0.77023		0.23152	0.03489		0.44929	5.29666		0.44971	0.18514
			93.9449	4.85399		0.46876	-0.77146		234.389	1.95311		0.49258	0.75786		0.46878	-0.46253		0.49111	-0.06992		0.62454	-0.9553		0.24159	-0.01134		0.46882	5.64723		0.46927	0.19399
			97.8593	4.67269		0.4883	-0.62898		244.155	3.36309		0.51311	2.39092		0.48832	-0.47904		0.51157	-0.2605		0.65056	-0.28033		0.25165	0.32443		0.48836	5.21472		0.48882	-0.2932
			101.774	4.49192		0.50783	-0.30518		253.921	3.56438		0.53363	2.79837		0.50785	-0.61126		0.53203	0.25829		0.67659	-0.18598		0.26172	0.18227		0.50789	5.32794		0.50837	0.01229
			105.688	4.89081		0.52736	-0.82838		263.687	3.57186		0.55416	3.61326		0.52738	-0.42693		0.55249	0.07874		0.70261	0.93534		0.27179	0.28519		0.52742	5.36873		0.52793	-0.22687
			109.602	5.1224		0.54689	-0.67196		273.454	3.5554		0.57468	3.19767		0.54692	-0.05944		0.57296	0.35802		0.72863	1.78586		0.28185	0.42037		0.54696	5.20594		0.54748	-0.23482
			113.517	5.08394		0.56642	-1.33603		283.22	3.5371		0.59521	3.27752		0.56645	-0.31253		0.59342	0.24747		0.75465	1.95188		0.29192	0.18053		0.56649	5.45733		0.56703	-0.06418
			117.431	4.96795		0.58596	-1.14026		292.986	3.61694		0.61573	3.40465		0.58598	-0.58219		0.61388	0.39939		0.78068	2.09431		0.30199	0.11076		0.58603	5.48309		0.58658	-0.2131
			121.346	4.73617		0.60549	-1.65199		302.752	3.71642		0.63625	3.43888		0.60551	-0.43342		0.63434	0.48053		0.8067	1.99225		0.31205	0.33664		0.60556	2.25969		0.60614	-0.14093
			125.26	4.79392		0.62502	-1.50234		312.518	3.72707		0.65678	3.4291		0.62505	0.06438		0.65481	-0.55042		0.83272	1.97048		0.32212	0.41077		0.6251	0.1795		0.62569	-0.5055
			129.174	4.60303		0.64455	-1.19773		322.285	3.7625		0.6773	3.51385		0.64458	3.66171		0.67527	-0.56797		0.85874	2.11155		0.33218	0.43868		0.64463	-0.08615		0.64524	-0.6894
			133.089	4.59339		0.66408	2.62852		332.051	3.81523		0.69783	3.56437		0.66411	4.99964		0.69573	-0.19117		0.88477	2.06256		0.34225	0.55206		0.66416	-0.21904		0.66479	-0.45475
			137.003	4.45831		0.68362	4.52669		341.817	3.75136		0.71835	3.2873		0.68364	5.04155		0.7162	-0.03484		0.91079	1.82895		0.35232	0.33403		0.6837	-0.29962		0.68435	2.50424
			140.917	4.39492		0.70315	4.73215		351.583	3.84451		0.73888	3.1993		0.70318	5.37545		0.73666	0.4675		0.93681	1.79811		0.36238	0.16222		0.70323	0.12634		0.7039	4.73229
			144.832	4.75712		0.72268	4.70238		361.349	3.76932		0.7594	3.26449		0.72271	5.08931		0.75712	1.40989		0.96283	1.90834		0.37245	-0.06715		0.72277	0.17012		0.72345	4.88141
			148.746	4.52826		0.74221	5.01444		371.116	3.81956		0.77992	2.62724		0.74224	5.21797		0.77758	3.45284		0.98886	1.74594		0.38251	-0.10902		0.7423	-0.08539		0.74301	4.88939
			152.661	4.66615		0.76174	4.75849		380.882	3.79378		0.80045	2.62724		0.76178	5.35821		0.79805	4.71014		1.01488	1.72825		0.39258	-0.20146		0.76184	0.27096		0.76256	4.91398
			156.575	5.11003		0.78127	4.87636		390.648	3.89808		0.82097	2.67124		0.78131	5.24139		0.81851	4.75919		1.0409	1.59172		0.40265	-0.41688		0.78137	0.16885		0.78211	4.96743
			160.489	4.95338		0.80081	4.79937		400.414	3.83387		0.8415	2.60442		0.80084	5.30904		0.83897	4.8899		1.06692	1.26013		0.41271	-0.30786		0.8009	0.17694		0.80166	4.95389
			164.404	5.22236		0.82034	4.84408		410.18	3.93617		0.86202	2.63213		0.82037	5.33974		0.85943	4.49802		1.09295	1.2447		0.42278	-0.2878		0.82044	0.27057		0.82122	5.3192
			168.318	5.29255		0.83987	4.78201		419.947	3.88494		0.88255	2.75273		0.83991	5.36383		0.8799	4.62625		1.11897	1.37353		0.43285	-0.64712		0.83997	0.2986		0.84077	4.92861
			172.232	5.29284		0.8594	4.36336		429.713	3.89508		0.90307	2.98742		0.85944	5.47114		0.90036	4.54879		1.14499	1.48602		0.44291	-0.6384		0.85951	0.01022		0.86032	5.03047
			176.147	5.24464		0.87893	4.53497		439.479	3.8683		0.92359	3.183		0.87897	5.45286		0.92082	4.75047		1.17101	1.71691		0.45298	-0.94539		0.87904	0.09965		0.87988	5.27121
			180.061	5.18682		0.89847	1.21009		449.245	3.87329		0.94412	3.1993		0.8985	5.66552		0.94128	4.67506		1.19704	2.00904		0.46304	-1.0326		0.89858	0.00909		0.89943	5.01837
			183.975	5.07138		0.918	-0.81114		459.012	3.86597		0.96464	3.26775		0.91804	5.26089		0.96175	4.75382		1.22306	2.30116		0.47311	-0.84335		0.91811	0.13717		0.91898	5.12478
			187.89	4.85545		0.93753	-0.79944		468.778	3.91604		0.98517	3.34435		0.93757	5.37806		0.98221	4.87313		1.24908	2.23584		0.48318	-1.08842		0.93764	0.08439		0.93853	4.96481
			191.804	4.33411		0.95706	-0.72257		478.544	3.89941		1.00569	3.32153		0.9571	5.24552		1.00267	4.89427		1.2751	2.05621		0.49324	-1.38145		0.95718	-0.02086		0.95809	2.0172
			195.719	2.99553		0.97659	-0.86777		488.31	4.03349		1.02622	3.20744		0.97664	1.31088		1.02314	5.03394		1.30113	1.87658		0.50331	-0.9201		0.97671	-0.41367		0.97764	0.09505
			199.633	0.40305		0.99613	-0.86246		498.076	4.14294		1.04674	3.2107		0.99617	-0.41214		1.0436	4.82488		1.32715	1.90017		0.51338	-0.6759		0.99625	-0.09668		0.99719	0.00505
			203.547	-0.48399		1.01566	-0.99854		507.842	4.15525		1.06726	2.95809		1.0157	-0.57752		1.06406	4.6637		1.35317	1.80174		0.52344	-0.04361		1.01578	-0.07442		1.01675	-0.21124
			207.462	-0.70891		1.03519	-0.92223		517.609	4.26621		1.08779	3.12595		1.03523	-0.02336		1.08452	4.68862		1.37919	1.77316		0.53351	0.58607		1.03532	-0.19698		1.0363	-0.28218
			211.376	-0.77314		1.05472	-0.77728		527.375	4.24059		1.10831	2.98416		1.05477	-0.31195		1.10499	4.57752		1.40522	1.81897		0.54357	0.96806		1.05485	-0.15321		1.05585	-0.26427
			215.29	-1.04499		1.07425	-0.97152		537.141	4.31545		1.12884	2.90267		1.0743	-0.3901		1.12545	3.91507		1.43124	2.08388		0.55364	1.24191		1.07438	0.03277		1.0754	0.02894
			219.205	-0.70272		1.09378	-1.48019		546.907	4.35205		1.14936	2.90267		1.09383	-0.27683		1.14591	-0.02		1.45726	2.01766		0.56371	1.46692		1.09392	0.17519		1.09496	-0.10514
			223.119	-0.69731		1.11332	-1.11125		556.673	4.3394		1.16989	2.89289		1.11336	-0.35301		1.16637	-0.39885		1.48328	2.00405		0.57377	1.48087		1.11345	-0.49788		1.11451	-0.53289
			227.034	-0.88298		1.13285	-1.07469		566.44	4.43888		1.19041	2.97112		1.1329	-0.54766		1.18684	-0.10934		1.50931	2.00677		0.58384	1.86287					1.13406	-0.00863
			230.948	-1.07806		1.15238	-1.20374		576.206	4.53836		1.21094	3.16344		1.15243	-0.74068		1.2073	-0.28275		1.53533	2.04986		0.5939	1.57332					1.15362	0.0621
			234.862	-0.96689		1.17191	-1.27506		585.972	4.48513		1.23146	3.20255		1.17196	-0.51492		1.22776	-0.4604		1.56135	2.26896		0.60397	1.50704					1.17317	-0.43631
			238.777	-1.22104		1.19144	-1.02764		595.738	3.53893		1.25198	3.24656		1.1915	-0.78866		1.24822	-1.04089		1.58737	2.46355		0.61404	1.43727					1.19272	-0.45565
			242.691	-1.27336		1.21098	-0.653		605.505	2.19166		1.27251	3.26938		1.21103	-0.77615		1.26869	-0.77624		1.6134	2.601		0.6241	1.4111					1.21227	-0.48759
						1.23051	-1.26376		615.271	1.08909		1.29303	3.3362		1.23056	-0.43244		1.28915	-0.96763		1.63942	2.77019		0.63417	1.66838					1.23183	-0.3413
						1.25004	-1.21865		625.037	0.46179		1.31356	3.28404		1.25009	-0.29503		1.30961	-1.22556		1.66544	2.75477		0.64424	1.46692					1.25138	-0.3238
						1.26957	-1.12508		634.803	0.06355		1.33408	3.31664		1.26963	-0.42507		1.33008	-1.70833		1.69146	2.67403		0.6543	1.47826					1.27093	-0.46384
						1.2891	-1.14268		644.569	-0.61583		1.35461	3.24004		1.28916	-0.73908		1.35054	-1.4143		1.71749	2.45675		0.66437	1.5332					1.29048	-0.12535
						1.30864	-1.23913		654.336	-1.07445		1.37513	3.33131		1.30869	-0.70575		1.371	-1.2012		1.74351	2.35423		0.67443	1.49396					1.31004	-0.52269
						1.32817	-0.98163		664.102	-1.32365		1.39565	3.39976		1.32822	-0.65999		1.39146	-1.17697		1.76953	1.17213		0.6845	1.98758					1.32959	-0.22128
						1.3477	-1.21783		673.868	-1.26243		1.41618	2.28498		1.34776	-1.09413		1.41193	-0.88638		1.79555	-0.45497		0.69457	1.77304					1.34914	-0.28087
						1.36723	-0.86504		683.634	-1.18308		1.4367	0.68126		1.36729	-1.27023		1.43239	-1.28857		1.82158	-0.29212		0.70463	1.54716					1.3687	-0.02913
						1.38676	-0.95816		693.4	-1.08992		1.45723	-0.20535		1.38682	-1.32054		1.45285	-0.81307		1.8476	0.3139		0.7147	1.62041					1.38825	0.02811
						1.40629	-1.07119		703.167	-1.06364		1.47775	-1.53853		1.40636	-0.77126		1.47331	-0.72813		1.87362	0.19913		0.72476	1.70676					1.4078	0.02186
						1.42583	-1.17883		712.933	-0.90078		1.49828	-1.55483		1.42589	-0.75998		1.49378	-0.74274		1.89964	-0.27171		0.73483	1.54454					1.42735	-0.11994
						1.44536	-1.068		722.699	-0.81927		1.5188	-1.52875		1.44542	-0.99151		1.51424	-0.38481		1.92567	-0.38012		0.7449	1.17563					1.44691	-0.04013
						1.46489	-0.8011		732.465	-0.81478		1.53932	-1.68032		1.46495	-0.77958		1.5347	-0.568		1.95169	-0.63279		0.75496	1.14598					1.46646	0.01886
						1.48442	-0.81925		742.231	-1.02555		1.55985	-1.72433		1.48449	-0.76917		1.55517	-0.73897		1.97771	-0.46223		0.76503	1.44948					1.48601	-0.1992
						1.50395	-1.1234		751.997	-1.1222		1.58037	-1.58416		1.50402	-0.38469		1.57563	-0.16419		2.00373	-0.67361		0.7751	1.23232					1.50557	-0.61647
						1.52349	-1.07886		761.764	-1.14732		1.6009	-1.50919		1.52355	-0.71828		1.59609	-0.43045		2.02976	-0.70582		0.78516	1.45297					1.52512	-0.26976
						1.54302	-1.27113		771.53	-1.04002		1.62142	-1.56787		1.54308	-0.41747		1.61655	-0.70284		2.05578	-0.68722		0.79523	1.59861					1.54467	0.27967
						1.56255	-0.93493		781.296	-1.05033		1.64195	-1.48964		1.56262	-0.24645		1.63702	-0.99629		2.0818	-0.83283		0.80529	1.52448					1.56422	0.1216
						1.58208	-1.02723		791.062	-1.07329		1.66247	-1.75855		1.58215	-0.57454					2.10783	-1.09637		0.81536	1.3518					1.58378	-0.37526
						1.60161	-0.98074		800.828	-1.20055		1.68299	-1.74877		1.60168	-0.80102					2.13385	-0.9172		0.82543	1.6553					1.60333	-0.10148
						1.62114	2.66624		810.595	-1.22417		1.70352	-1.61839								2.15987	-0.73757		0.83549	1.59861					1.62288	-0.24205
						1.64068	4.16337		820.361	-1.20404		1.72404	-1.76996								2.18589	-0.8233		0.84556	1.6867					1.64243	0.01791
						1.66021	4.62334		830.127	-1.32498		1.74457	-1.60535								2.21191	-0.83011		0.85563	1.4268					1.66199	0.28679
						1.67974	4.416		839.893	-1.26642		1.76509	-1.64121								2.23794	-0.87864		0.86569	1.40674					1.68154	-0.72346
						1.69927	4.49852		849.659	-1.19822		1.78562	-1.43259								2.26396	-0.95439		0.87576	1.58727					1.70109	2.29317
						1.7188	4.28617		859.426	-1.21485		1.80614	-1.3071								2.28998	-0.82058		0.88582	1.47738					1.72065	4.8853
						1.73834	4.84379		869.192	-1.20737		1.82666	-1.33481								2.31601	-0.88635		0.89589	1.41023					1.7402	4.82464
						1.75787	4.72842		878.958	-1.17559		1.84719	-1.20605								2.34203	-0.78747		0.90596	1.6021					1.75975	4.93293
						1.7774	4.38808		888.724	-1.13334		1.86771	-1.10826								2.36805	-0.75934		0.91602	1.46779					1.7793	4.99417
						1.79693	4.52834		898.49	-0.95684		1.88824	-1.22398								2.39407	-0.60602		0.92609	1.33785					1.79886	5.11628
						1.81646	4.36296					1.90876	-1.5369											0.93615	1.28116					1.81841	4.88736
						1.836	4.12358					1.92929	-1.57439											0.94622	1.23842					1.83796	4.65721
						1.85553	4.36301					1.94981	-1.58742											0.95629	1.22883					1.85752	4.92677
						1.87506	4.0072					1.97033	-1.39185											0.96635	1.37447					1.87707	5.10625
						1.89459	4.18238																	0.97642	1.20528					1.89662	4.90846
						1.91412	4.43464																	0.98649	1.47128					1.91617	4.5543
						1.93365	4.5256																	0.99655	1.4957					1.93573	4.68952
						1.95319	4.06939																	1.00662	1.38494					1.95528	4.699
						1.97272	4.17913																	1.01668	1.22534					1.97483	4.73086
						1.99225	4.02868																	1.02675	1.21139					1.99438	4.64308
						2.01178	4.24171																	1.03682	1.19394					2.01394	4.53536
						2.03131	4.24608																	1.04688	0.97068					2.03349	4.44304
						2.05085	4.29009																	1.05695	0.94015					2.05304	2.29348
						2.07038	4.29224																	1.06702	1.03086					2.0726	-0.72799
						2.08991	4.18349																	1.07708	0.95585					2.09215	-1.04813
						2.10944	4.0815																	1.08715	0.82591					2.1117	-0.89485
						2.12897	3.47629																	1.09721	0.83812					2.13125	-0.42114
						2.14851	-0.57808																	1.10728	0.70468					2.15081	-0.45903
						2.16804	-0.72507																	1.11735	1.02824					2.17036	-0.74056
						2.18757	-1.16928																	1.12741	1.35529					2.18991	-0.76464
						2.2071	-1.17002																	1.13748	1.29075					2.20946	-0.95924
						2.22663	-1.34437																	1.14754	1.68321					2.22902	-0.80578
						2.24616	-1.35327																	1.15761	1.57942					2.24857	-0.8902
						2.2657	-1.61199																	1.16768	1.6082					2.26812	-0.55099
						2.28523	-1.31126																	1.17774	1.68495					2.28768	-0.38599
						2.30476	-1.35246																	1.18781	1.0919					2.30723	-0.87863
						2.32429	-1.09938																	1.19788	1.16952					2.32678	-0.72151
						2.34382	-1.37715																	1.20794	1.17214					2.34633	-1.07213
						2.36336	-1.19162																	1.21801	0.84335					2.36589	-1.27425
						2.38289	-0.94956																	1.22807	1.02649					2.38544	-0.97877
						2.40242	-0.9822																	1.23814	1.22796					2.40499	-0.65321
						2.42195	-1.15836																	1.24821	1.23493					2.42455	-0.63443
						2.44148	-1.08272																	1.25827	1.28377					2.4441	-0.74683
						2.46102	-1.1096																	1.26834	0.63142					2.46365	-1.04113
																								1.2784	0.08024					2.4832	-0.8387
																								1.28847	-1.82885					2.50276	-1.06738
																								1.29854	-2.16113					2.52231	-0.94577
																								1.3086	-2.16898					2.54186	-0.99907
																								1.31867	-2.30155					2.56142	-1.05289
																								1.32874	-1.98845					2.58097	-1.01857
																								1.3388	-1.97799					2.60052	-0.9545
																								1.34887	-1.7399					2.62007	-0.97159
																								1.35893	-1.59861					2.63963	-1.06215
																								1.369	-1.25674					2.65918	-1.26692
																								1.37907	-1.68495					2.67873	-1.28715
																								1.38913	-1.13813					2.69829	-1.10451
																								1.3992	-1.39104					2.71784	-1.40495
																								1.40927	-1.46866					2.73739	-1.24434
																								1.41933	-1.3832					2.75694	-1.54548
																								1.4294	-1.34308					2.7765	-1.56327
																								1.43946	-1.33523					2.79605	-1.49273
																								1.44953	-1.11371					2.8156	-1.66742
																								1.4596	-1.06923					2.83515	-1.69938
																								1.46966	-0.99423					2.85471	-1.51393
																								1.47973	-0.70206					2.87426	-1.49499
																								1.48979	-0.79189					2.89381	-0.80144
																								1.49986	-0.56078					2.91337	-0.65428
																								1.50993	-0.54159
																								1.51999	-0.47182
																								1.53006	-0.28955
																								1.54013	-0.47095
																								1.55019	-0.30524
																								1.56026	-0.48316
																								1.57032	-0.76922
																								1.58039	-0.58694
																								1.59046	-0.86864
																								1.60052	-0.69421
																								1.61059	-0.7605
																								1.62065	-0.91486
																								1.63072	-0.98899
																								1.64079	-1.09539
																								1.65085	-1.11196
																								1.66092	-1.05615
																								1.67098	-0.82242
																								1.68105	-1.09801
																								1.69112	-0.72648
																								1.70118	-0.6977
																								1.71125	-0.77968
																								1.72132	-0.57648
																								1.73138	-0.75265
																								1.74145	-0.38286
																								1.75151	-0.64189
																								1.76158	-0.34885
																								1.77165	-0.58694
																								1.78171	-0.52153
																								1.79178	-0.23547
																								1.80185	-0.3942
																								1.81191	-0.25728
																								1.82198	-0.52851
																								1.83204	-0.45612
																								1.84211	-0.24245
																								1.85218	-0.09855
																								1.86224	-0.0061
																								1.87231	0.06279
																								1.88238	0.07239
																								1.89244	0.21105
																								1.90251	-0.0314
																								1.91257	0.04448
																								1.92264	0.11687
																								1.93271	0.04535
																								1.94277	-0.00959
																								1.95284	-0.02006
																								1.9629	0.1221
																								1.97297	0.075
																								1.98304	-0.13431
																								1.9931	-0.2503
																								2.00317	-0.30263
																								2.01323	-0.19187
																								2.0233	0.07151
																								2.03337	-0.02006
																								2.04343	-0.13954
																								2.0535	-0.29216
																								2.06357	-0.32094
																								2.07363	-0.36542
																								2.0837	-0.36106
																								2.09376	-0.28867
																								2.10383	-0.16309
																								2.1139	-0.38025
																								2.12396	-0.36019
																								2.13403	-0.34013
																								2.1441	-0.25379
																								2.15416	-0.56514
																								2.16423	-0.40641
																								2.17429	-0.54246

## Sheet: Figure 4
				GeH		Si6H3(OH)3		x=0.1		x=0.3		x=0.5		x=0.7		x=0.9			GeH		Si6H3(OH)3		x=0.1		x=0.3		x=0.5		x=0.7		x=0.9			GeH		Si6H3(OH)3		x=0.1		x=0.3		x=0.5		x=0.7		x=0.9			GeH
		Figure 4a	Wavenumber cm-1	Absorbance units	Wavenumber cm-1	Absorbance units	Wavenumber cm-1	Absorbance units	Wavenumber cm-1	Absorbance units	Wavenumber cm-1	Absorbance units	Wavenumber cm-1	Absorbance units	Wavenumber cm-1	Absorbance units	Figure 4b	Raman shift cm-1	Raman intensity (cps)	Raman shift cm-1	Raman intensity (cps)	Raman shift cm-1	Raman intensity (cps)	Raman shift cm-1	Raman intensity (cps)	Raman shift cm-1	Raman intensity (cps)	Raman shift cm-1	Raman intensity (cps)	Raman shift cm-1	Raman intensity (cps)	Figure 4c	Binding Energy (eV)	Counts / s	Binding Energy (eV)		Binding Energy (eV)	Counts / s	Binding Energy (eV)		Binding Energy (eV)	Counts / s	Binding Energy (eV)		Binding Energy (eV)	Counts / s	Figure 4d	Binding Energy (eV)	Counts / s
			3996.42	0.76733	3996.42	0.98829	3996.42	0.99944	3996.42	0.98151	3996.42	0.9247	3996.42	0.99317	3996.42	0.64378		150.343	3.46725	150.412	9.04669	149.38	244.538	149.379	75.2314	149.927	31.379	149.38	-38.1505	149.38	1645.88		1350.08	171027	1350.08	93204.9	1350	746260	1202.28	314716	1202.06	219817	1350	342088	1202.28	100822		38.6367	1135
			3994.49	0.76739	3994.49	0.98829	3994.49	0.99945	3994.49	0.98033	3994.49	0.9247	3994.49	0.99247	3994.49	0.64279		151.308	3.58881	151.377	8.60213	151.202	238.583	150.343	73.5561	151.751	17.3161	151.202	-114.741	151.202	1627.07		1349.08	171518	1349.08	92895.9	1349	752770	1201.28	315007	1201.06	221174	1349	341938	1201.28	100842		38.5867	1140
			3992.56	0.76753	3992.56	0.98829	3992.56	0.99951	3992.56	0.97913	3992.56	0.9247	3992.56	0.99195	3992.56	0.64214		152.272	5.73649	152.341	9.31484	153.026	272.627	151.308	73.028	153.573	37.9727	153.026	-61.3923	153.026	1612.43		1348.08	170098	1348.08	88155.1	1348	748271	1200.28	315218	1200.06	221847	1348	343706	1200.28	103053		38.5367	1225
			3990.63	0.76781	3990.63	0.98829	3990.63	0.99972	3990.63	0.9785	3990.63	0.9247	3990.63	0.99544	3990.63	0.64215		153.236	8.05322	153.305	10.4212	154.847	268.671	152.272	74.0224	155.396	28.0665	154.847	-58.1661	154.847	1554.01		1347.08	171032	1347.08	89970.5	1347	747962	1199.28	316585	1199.06	219736	1347	343341	1199.28	101505		38.4867	1285
			3988.7	0.76813	3988.7	0.98829	3988.7	0.99999	3988.7	0.97833	3988.7	0.9247	3988.7	1.00063	3988.7	0.643		154.2	9.62414	154.269	10.7932	156.67	254.716	153.236	75.0539	157.217	39.6245	156.67	-35.0004	156.67	1593.76		1346.08	168370	1346.08	89276.6	1346	747952	1198.28	316846	1198.06	220711	1346	343934	1198.28	101666		38.4367	1345
			3986.77	0.76823	3986.77	0.98829	3986.77	1.00017	3986.77	0.97758	3986.77	0.92585	3986.77	1.00081	3986.77	0.6447		155.164	10.4082	155.234	8.63685	158.491	262.76	154.2	75.4658	159.039	44.5507	158.491	-81.9051	158.491	1603.71		1345.08	170126	1345.08	88472	1345	746872	1197.28	320183	1197.06	224088	1345	337368	1197.28	102852		38.3867	1305
			3984.84	0.76813	3984.84	0.98829	3984.84	1.00015	3984.84	0.97663	3984.84	0.92654	3984.84	0.99665	3984.84	0.64676		156.129	10.0258	156.198	6.6187	160.313	240.805	155.164	75.4098	160.862	71.5986	160.313	-138.922	160.313	1525.83		1344.08	167193	1344.08	87182.6	1344	745248	1196.28	316042	1196.06	224772	1344	342406	1196.28	101947		38.3367	1240
			3982.91	0.76807	3982.91	0.98792	3982.91	0.99997	3982.91	0.97686	3982.91	0.92707	3982.91	0.99346	3982.91	0.64814		157.093	8.95482	157.162	5.5768	162.133	226.849	156.129	74.7515	162.681	96.846	162.133	-142.009	162.133	1488.15		1343.08	167181	1343.08	87891.8	1343	742301	1195.28	318444	1195.06	223244	1343	343545	1195.28	103153		38.2867	1245
			3980.99	0.76795	3980.99	0.98817	3980.99	0.99975	3980.99	0.97787	3980.99	0.92743	3980.99	0.99242	3980.99	0.64813		158.057	6.99996	158.126	5.57452	163.954	256.894	157.093	74.2481	164.503	115.306	163.954	-131.208	163.954	1556.64		1342.08	166705	1342.08	85932.1	1342	747940	1194.28	315530	1194.06	220621	1342	338381	1194.28	102972		38.2367	1285
			3979.06	0.76771	3979.06	0.98926	3979.06	0.99961	3979.06	0.97838	3979.06	0.92733	3979.06	0.99195	3979.06	0.64689		159.021	4.58699	159.091	6.49401	165.774	252.938	158.057	74.077	166.322	84.9707	165.774	-17.6591	165.774	1471.32		1341.08	167184	1341.08	88036.2	1341	747303	1193.28	317138	1193.06	219525	1341	339981	1193.28	102962		38.1867	1300
			3977.13	0.76763	3977.13	0.99121	3977.13	0.99962	3977.13	0.9786	3977.13	0.92719	3977.13	0.9916	3977.13	0.64491		159.986	3.50352	160.055	8.01242	167.594	248.983	159.021	74.3691	168.143	51.0596	167.594	-256.329	167.594	1526.18		1340.08	164043	1340.08	87205.7	1340	739901	1192.28	317691	1192.06	222138	1340	339188	1192.28	103193		38.1367	1220
			3975.2	0.76787	3975.2	0.99351	3975.2	0.99975	3975.2	0.97949	3975.2	0.92783	3975.2	0.99183	3975.2	0.64282		160.95	3.63465	161.019	7.33482	169.413	241.027	159.986	75.2748	169.961	36.4561	169.413	-277.036	169.413	1431.22		1339.08	166646	1339.08	83982.5	1339	744081	1191.28	316846	1191.06	223264	1339	335181	1191.28	102309		38.0867	1270
			3973.27	0.7682	3973.27	0.99538	3973.27	0.9999	3973.27	0.98086	3973.27	0.92904	3973.27	0.99306	3973.27	0.64141		161.914	4.15814	161.983	6.43544	171.233	247.072	160.95	76.3981	171.781	31.4377	171.233	-293.735	171.233	1272.44		1338.08	168379	1338.08	85912.4	1338	744021	1190.28	318002	1190.06	221917	1338	335388	1190.28	103063		38.0367	1300
			3971.34	0.7685	3971.34	0.99638	3971.34	0.99993	3971.34	0.98127	3971.34	0.92985	3971.34	0.99502	3971.34	0.64137		162.878	4.81398	162.947	6.33222	173.051	239.116	161.914	76.2331	173.601	22.2551	173.051	-416.541	173.051	1379.84		1337.08	166401	1337.08	85716.9	1337	747225	1189.28	317871	1189.06	222862	1337	333412	1189.28	104811		37.9867	1335
			3969.41	0.76874	3969.41	0.99659	3969.41	0.99982	3969.41	0.97989	3969.41	0.93003	3969.41	0.99627	3969.41	0.6429		163.843	5.43227	163.912	7.3893	174.87	255.16	162.878	75.4479	175.418	81.8956	174.87	-493.339	174.87	1317.41		1336.08	163768	1336.08	83583.9	1336	741321	1188.28	318957	1188.06	223736	1336	337914	1188.28	103806		37.9367	1205
			3967.48	0.76881	3967.48	0.99598	3967.48	0.99968	3967.48	0.97828	3967.48	0.92961	3967.48	0.99509	3967.48	0.64561		164.807	5.95371	164.876	7.98311	176.687	235.205	163.843	75.0227	177.237	91.3115	176.687	-568.244	176.687	1317.17		1335.08	165401	1335.08	86127.4	1335	736978	1187.28	317067	1187.06	220551	1335	335207	1187.28	104661		37.8867	1220
			3965.56	0.76871	3965.56	0.99448	3965.56	0.99963	3965.56	0.97851	3965.56	0.92823	3965.56	0.99197	3965.56	0.64873		165.771	6.48082	165.84	7.83325	178.504	255.249	164.807	76.3749	179.054	100.079	178.504	-587.112	178.504	1295.1		1334.08	163525	1334.08	85129.4	1334	736041	1186.28	317942	1186.06	221355	1334	335114	1186.28	103334		37.8367	1275
			3963.63	0.76856	3963.63	0.99258	3963.63	0.9996	3963.63	0.9798	3963.63	0.9263	3963.63	0.98885	3963.63	0.65156		166.735	6.83719	166.804	6.80562	180.322	241.294	165.771	76.6226	180.872	89.998	180.322	-512.173	180.322	1315.2		1333.08	163813	1333.08	83992.3	1333	738740	1185.28	317459	1185.06	223807	1333	334016	1185.28	101244		37.7867	1250
			3961.7	0.76846	3961.7	0.99105	3961.7	0.99956	3961.7	0.97972	3961.7	0.92507	3961.7	0.98702	3961.7	0.65345		167.699	6.55289	167.769	5.19324	182.138	229.338	166.735	75.8376	182.688	77.519	182.138	-549.139	182.138	1255.47		1332.08	164862	1332.08	82461.2	1332	738790	1184.28	317500	1184.06	221626	1332	338337	1184.28	104239		37.7367	1230
			3959.77	0.76847	3959.77	0.99022	3959.77	0.99959	3959.77	0.97762	3959.77	0.925	3959.77	0.98738	3959.77	0.6537		168.664	5.23234	168.733	3.46047	183.956	245.383	167.699	74.5142	184.506	77.7077	183.956	-514.327	183.956	1183.9		1331.08	163596	1331.08	83443.6	1331	740948	1183.28	316826	1183.06	223837	1331	337678	1183.28	102359		37.6867	1280
			3957.84	0.76851	3957.84	0.99021	3957.84	0.99976	3957.84	0.9752	3957.84	0.92518	3957.84	0.99086	3957.84	0.65232		169.628	3.19147	169.697	2.36061	185.771	259.427	168.664	73.2191	186.321	77.8273	185.771	-469.39	185.771	1136.52		1330.08	161387	1330.08	83907.7	1330	737033	1182.28	317238	1182.06	223284	1330	332346	1182.28	103374		37.6367	1270
			3955.91	0.76848	3955.91	0.99096	3955.91	0.99997	3955.91	0.97434	3955.91	0.92498	3955.91	0.99635	3955.91	0.65018		170.592	0.89305	170.661	1.74344	187.588	239.472	169.628	72.2404	188.138	88.7529	187.588	-496.676	187.588	1169.3		1329.08	161499	1329.08	83535	1329	729499	1181.28	317329	1181.06	222762	1329	334879	1181.28	104631		37.5867	1260
			3953.98	0.76844	3953.98	0.99203	3953.98	1.00011	3953.98	0.97526	3953.98	0.92479	3953.98	1.00019	3953.98	0.64823		171.556	-0.53016	171.626	1.67492	189.403	245.516	170.592	72.8461	189.952	91.3931	189.403	-319.865	189.403	1114.25		1328.08	160080	1328.08	81928.7	1328	731246	1180.28	319510	1180.06	221405	1328	336156	1180.28	103515		37.5367	1185
			3952.05	0.76852	3952.05	0.99287	3952.05	1.00005	3952.05	0.97679	3952.05	0.92458	3952.05	1	3952.05	0.64696		172.521	-0.65994	172.59	1.78852	191.217	211.561	171.556	73.3305	191.768	114.458	191.217	-257.189	191.217	1067.38		1327.08	159575	1327.08	83306.6	1327	730844	1179.28	320203	1179.06	221937	1327	337032	1179.28	103776		37.4867	1265
			3950.12	0.7688	3950.12	0.99327	3950.12	0.99979	3950.12	0.97721	3950.12	0.92411	3950.12	0.99694	3950.12	0.64648		173.485	0.46752	173.554	1.58762	193.033	215.605	172.521	72.8598	193.582	136.347	193.033	-162.533	193.033	1070.65		1326.08	159004	1326.08	83733.6	1326	728291	1178.28	318796	1178.06	222480	1326	332660	1178.28	102570		37.4367	1215
			3948.2	0.76901	3948.2	0.99315	3948.2	0.99958	3948.2	0.97653	3948.2	0.92408	3948.2	0.99404	3948.2	0.64644		174.449	0.61506	174.518	1.25084	194.846	215.65	173.485	71.2402	195.397	156.287	194.846	-15.9532	194.846	1056.11		1325.08	161001	1325.08	82041.8	1325	736119	1177.28	320273	1177.06	222360	1325	332728	1177.28	104359		37.3867	1350
			3946.27	0.76887	3946.27	0.99241	3946.27	0.99974	3946.27	0.97604	3946.27	0.92496	3946.27	0.99326	3946.27	0.64625		175.413	0.39816	175.483	1.54431	196.66	235.694	174.449	72.996	197.21	150.653	196.66	122.535	196.66	1147.72		1324.08	159312	1324.08	82784.4	1324	733601	1176.28	319319	1176.06	222862	1324	332950	1176.28	103656		37.3367	1240
			3944.34	0.76861	3944.34	0.99125	3944.34	1.00002	3944.34	0.97531	3944.34	0.92591	3944.34	0.99387	3944.34	0.64567		176.377	0.75047	176.447	1.94357	198.474	225.738	175.413	75.5174	199.023	168.179	198.474	247.062	198.474	1045.49		1323.08	159656	1323.08	83859.4	1323	729777	1175.28	319168	1175.06	224058	1323	334636	1175.28	103495		37.2867	1280
			3942.41	0.76847	3942.41	0.99032	3942.41	1	3942.41	0.9746	3942.41	0.92572	3942.41	0.99478	3942.41	0.64512		177.342	1.56143	177.411	2.02744	200.287	247.783	176.377	76.1426	200.837	189.411	200.287	429.456	200.287	1147.42		1322.08	158179	1322.08	79344.3	1322	726873	1174.28	320917	1174.06	225123	1322	335130	1174.28	105053		37.2367	1235
			3940.48	0.76836	3940.48	0.99007	3940.48	0.99982	3940.48	0.97464	3940.48	0.92458	3940.48	0.99586	3940.48	0.64514		178.306	2.08293	178.375	1.45564	202.101	205.827	177.342	74.9197	202.649	172.055	202.101	485.859	202.101	1179.51		1321.08	157045	1321.08	80092.2	1321	728734	1173.28	319741	1173.06	224792	1321	331710	1173.28	105726		37.1867	1230
			3938.55	0.76843	3938.55	0.99046	3938.55	0.99989	3938.55	0.97483	3938.55	0.92371	3938.55	0.99626	3938.55	0.64587		179.27	0.49955	179.339	1.81496	203.913	215.872	178.306	73.4406	204.463	155.001	203.913	622.158	203.913	1155.77		1320.08	158148	1320.08	80261.1	1320	731950	1172.28	318495	1172.06	224792	1320	337212	1172.28	105615		37.1367	1255
			3936.62	0.76882	3936.62	0.99136	3936.62	1.00022	3936.62	0.97567	3936.62	0.92364	3936.62	0.99567	3936.62	0.64709		180.234	0.80656	180.304	2.81707	205.724	217.916	179.27	72.6516	206.274	165.863	205.724	800.524	205.724	1046.2		1319.08	157152	1319.08	80886.1	1319	726810	1171.28	321992	1171.06	225184	1319	333651	1171.28	104007		37.0867	1280
			3934.69	0.7692	3934.69	0.99256	3934.69	1.00046	3934.69	0.97725	3934.69	0.92458	3934.69	0.99552	3934.69	0.64843		181.199	2.72033	181.268	3.51154	207.537	225.961	180.234	71.6587	208.087	171.784	207.537	906.671	207.537	1082.76		1318.08	157169	1318.08	79225.7	1318	727082	1170.28	322273	1170.06	227083	1318	333760	1170.28	105867		37.0367	1175
			3932.77	0.76929	3932.77	0.99316	3932.77	1.00024	3932.77	0.97935	3932.77	0.92656	3932.77	0.99576	3932.77	0.64944		182.163	4.81875	182.232	3.58547	209.348	232.005	181.199	70.9087	209.898	183.349	209.348	1222.91	209.348	1025.49		1317.08	157266	1317.08	79203.2	1317	727019	1169.28	319158	1169.06	226249	1317	334656	1169.28	103907		36.9867	1110
			3930.84	0.76918	3930.84	0.9925	3930.84	0.99975	3930.84	0.9816	3930.84	0.92844	3930.84	0.9949	3930.84	0.6496		183.127	4.50922	183.196	3.2608	211.158	226.05	182.163	71.1084	211.708	185.179	211.158	1335.03	211.158	1122.38		1316.08	157291	1316.08	79006.2	1316	727996	1168.28	322082	1168.06	224852	1316	333040	1168.28	104932		36.9367	1240
			3928.91	0.769	3928.91	0.99125	3928.91	0.99956	3928.91	0.9822	3928.91	0.92901	3928.91	0.99387	3928.91	0.64883		184.091	3.56803	184.161	2.68277	212.97	236.094	183.127	73.2647	213.52	190.768	212.97	1611.12	212.97	973.414		1315.08	156258	1315.08	79332.3	1315	728219	1167.28	321851	1167.06	223777	1315	331746	1167.28	105897		36.8867	1070
			3926.98	0.76892	3926.98	0.99058	3926.98	0.99978	3926.98	0.98001	3926.98	0.92857	3926.98	0.99443	3926.98	0.64783		185.056	3.85078	185.125	2.07389	214.78	218.139	184.091	74.8062	215.329	236.932	214.78	1769.11	214.78	1008.6		1314.08	156479	1314.08	81208.2	1314	729865	1166.28	319580	1166.06	225324	1314	332867	1166.28	105334		36.8367	1315
			3925.05	0.76909	3925.05	0.99062	3925.05	1.00006	3925.05	0.97767	3925.05	0.92783	3925.05	0.99628	3925.05	0.64757		186.02	3.96522	186.089	1.44613	216.589	244.183	185.056	73.0256	217.141	251.658	216.589	2151.17	216.589	1097.95		1313.08	156897	1313.08	79567.1	1313	730821	1165.28	322183	1165.06	224973	1313	334350	1165.28	106198		36.7867	1210
			3923.12	0.7693	3923.12	0.9908	3923.12	1.00011	3923.12	0.978	3923.12	0.92707	3923.12	0.99768	3923.12	0.64835		186.984	3.14916	187.053	0.79831	218.398	232.227	186.02	71.0182	218.949	298.934	218.398	2605.06	218.398	1053.44		1312.08	157254	1312.08	78014.5	1312	729623	1164.28	321660	1164.06	225264	1312	332302	1164.28	105002		36.7367	1240
			3921.19	0.76927	3921.19	0.991	3921.19	0.99997	3921.19	0.97797	3921.19	0.92654	3921.19	0.9971	3921.19	0.64964		187.948	1.3709	188.018	0.10581	220.208	226.272	186.984	70.776	220.758	289.584	220.208	3056.97	220.208	1085.08		1311.08	155698	1311.08	77335.8	1311	725547	1163.28	323007	1163.06	224078	1311	330560	1163.28	104791		36.6867	1210
			3919.26	0.76917	3919.26	0.99145	3919.26	0.99964	3919.26	0.97581	3919.26	0.92647	3919.26	0.99528	3919.26	0.65083		188.913	2.6033	188.982	-0.2891	222.017	234.316	187.948	73.0748	222.568	310.412	222.017	3568.75	222.017	1110.88		1310.08	153692	1310.08	79310.5	1310	730995	1162.28	324836	1162.06	226390	1310	333462	1162.28	105756		36.6367	1205
			3917.34	0.7692	3917.34	0.99206	3917.34	0.9992	3917.34	0.97395	3917.34	0.92666	3917.34	0.99474	3917.34	0.65148		189.877	4.27201	189.946	0.43846	223.824	240.361	188.913	73.7646	224.376	303.37	223.824	4176.62	223.824	1160.83		1309.08	152800	1309.08	79426.4	1309	723238	1161.28	324615	1161.06	227736	1309	332150	1161.28	106590		36.5867	1255
			3915.41	0.76914	3915.41	0.99275	3915.41	0.99895	3915.41	0.97362	3915.41	0.92629	3915.41	0.99641	3915.41	0.65122		190.841	4.49006	190.91	1.35039	225.634	242.405	189.877	73.5851	226.183	312.363	225.634	4372.25	225.634	1088.91		1308.08	155532	1308.08	78678.2	1308	725193	1160.28	321761	1160.06	228761	1308	332065	1160.28	108098		36.5367	1295
			3913.48	0.7689	3913.48	0.9935	3913.48	0.99901	3913.48	0.97365	3913.48	0.92509	3913.48	0.99809	3913.48	0.64995		191.805	2.87113	191.875	1.47334	227.441	242.45	190.841	72.5773	227.992	316.225	227.441	4765.9	227.441	1133.15		1307.08	154981	1307.08	78535.2	1307	723931	1159.28	322223	1159.06	224591	1307	330831	1159.28	107223		36.4867	1250
			3911.55	0.76875	3911.55	0.99395	3911.55	0.99923	3911.55	0.97366	3911.55	0.92385	3911.55	0.99703	3911.55	0.64788		192.769	1.54967	192.839	-0.27202	229.248	220.494	191.805	71.1838	229.799	341.932	229.248	5189.6	229.248	1107.52		1306.08	153617	1306.08	76554.9	1306	729528	1158.28	322434	1158.06	225726	1306	334159	1158.28	106460		36.4367	1070
			3909.62	0.76867	3909.62	0.99351	3909.62	0.99956	3909.62	0.97419	3909.62	0.92316	3909.62	0.99326	3909.62	0.64528		193.734	1.85953	193.803	-0.13498	231.054	228.539	192.769	70.6195	231.605	319.881	231.054	5401.16	231.054	1114.05		1305.08	153436	1305.08	77966.1	1305	728116	1157.28	321178	1157.06	226952	1305	329567	1157.28	107776		36.3867	1220
			3907.69	0.76849	3907.69	0.99235	3907.69	1.00001	3907.69	0.97418	3907.69	0.92314	3907.69	0.98984	3907.69	0.64285		194.698	2.33838	194.767	0.92532	232.863	240.583	193.734	72.2391	233.413	314.845	232.863	5570.68	232.863	1234.71		1304.08	154157	1304.08	79206.1	1304	729405	1156.28	321248	1156.06	226239	1304	328990	1156.28	107213		36.3367	1215
			3905.76	0.7684	3905.76	0.99166	3905.76	1.00016	3905.76	0.97295	3905.76	0.92421	3905.76	0.9886	3905.76	0.64175		195.662	2.76852	195.732	1.02292	234.668	244.628	194.698	73.0462	235.219	297.617	234.668	5918.15	234.668	1301.53		1303.08	154256	1303.08	77196.5	1303	729586	1155.28	322555	1155.06	226209	1303	332380	1155.28	108580		36.2867	1225
			3903.83	0.76863	3903.83	0.99235	3903.83	0.99959	3903.83	0.97198	3903.83	0.92635	3903.83	0.98847	3903.83	0.6428		196.626	2.93387	196.696	-0.69135	236.474	242.672	195.662	73.0694	237.024	283.107	236.474	6163.64	236.474	1266.48		1302.08	153650	1302.08	77961.9	1302	732387	1154.28	322746	1154.06	226530	1302	333310	1154.28	107093		36.2367	1160
			3901.91	0.76901	3901.91	0.9942	3901.91	0.99881	3901.91	0.97146	3901.91	0.9287	3901.91	0.98954	3901.91	0.64546		197.591	2.32139	197.66	-2.47809	238.279	246.717	196.626	72.8154	238.831	271.844	238.279	6290.99	238.279	1283.57		1301.08	153294	1301.08	78289.7	1301	727719	1153.28	324685	1153.06	224711	1301	333927	1153.28	107012		36.1867	1135
			3899.98	0.76926	3899.98	0.99619	3899.98	0.99849	3899.98	0.97147	3899.98	0.93018	3899.98	0.99252	3899.98	0.64822		198.555	1.60854	198.624	-2.04017	240.085	238.761	197.591	73.4519	240.636	255.533	240.085	6742.36	240.085	1300.8		1300.08	154093	1300.08	76787.2	1300	722226	1152.28	320685	1152.06	225013	1300	335437	1152.28	107314		36.1367	1245
			3898.05	0.76915	3898.05	0.99733	3898.05	0.99862	3898.05	0.97508	3898.05	0.93041	3898.05	0.99543	3898.05	0.64985		199.519	1.23266	199.588	-1.51997	241.89	248.805	198.555	74.1107	242.44	265.067	241.89	6919.59	241.89	1274.17		1299.08	153351	1299.08	76475.7	1299	726504	1151.28	323399	1151.06	224671	1299	330907	1151.28	106721		36.0867	1230
			3896.12	0.76857	3896.12	0.9975	3896.12	0.99901	3896.12	0.97951	3896.12	0.9296	3896.12	0.99742	3896.12	0.65014		200.483	0.96518	200.553	-1.26647	243.694	258.85	199.519	74.3758	244.246	261.434	243.694	7232.9	243.694	1393.68		1298.08	153369	1298.08	75261.4	1298	726367	1150.28	323992	1150.06	225324	1298	331361	1150.28	106440		36.0367	1290
			3894.19	0.76803	3894.19	0.99705	3894.19	0.99941	3894.19	0.97899	3894.19	0.92849	3894.19	0.99933	3894.19	0.64987		201.448	0.54848	201.517	-1.21793	245.497	272.894	200.483	74.588	246.049	229.04	245.497	7202.08	245.497	1369.32		1297.08	152345	1297.08	77332.1	1297	721897	1149.28	322967	1149.06	227746	1297	328561	1149.28	109113		35.9867	1275
			3892.26	0.76808	3892.26	0.99606	3892.26	0.9995	3892.26	0.9755	3892.26	0.9283	3892.26	0.99955	3892.26	0.64996		202.412	-0.12049	202.481	-0.64389	247.3	296.939	201.448	75.0388	247.853	246.406	247.3	7337.3	247.3	1479.1		1296.08	152008	1296.08	76555.4	1296	720760	1148.28	323469	1148.06	227455	1296	326324	1148.28	108811		35.9367	1160
			3890.33	0.76848	3890.33	0.99453	3890.33	0.99939	3890.33	0.97633	3890.33	0.92906	3890.33	0.99612	3890.33	0.65058		203.376	0.16256	203.445	-0.11073	249.105	292.983	202.412	75.5675	249.655	281.374	249.105	7106.3	249.105	1445.01		1295.08	151338	1295.08	76494.8	1295	722440	1147.28	324545	1147.06	225746	1295	328900	1147.28	108259		35.8867	1140
			3888.4	0.76873	3888.4	0.99268	3888.4	0.99956	3888.4	0.97977	3888.4	0.92994	3888.4	0.99208	3888.4	0.65118		204.34	0.69494	204.41	-0.25679	250.908	303.028	203.376	73.3815	251.46	306.8	250.908	7201.41	250.908	1431.06		1294.08	149882	1294.08	76054	1294	720292	1146.28	324374	1146.06	227395	1294	330741	1146.28	107897		35.8367	1285
			3886.48	0.76887	3886.48	0.99097	3886.48	0.99982	3886.48	0.98127	3886.48	0.93039	3886.48	0.99095	3886.48	0.65136		205.305	1.10731	205.374	-0.81055	252.71	313.072	204.34	70.9254	253.262	295.767	252.71	7330.38	252.71	1539.24		1293.08	148401	1293.08	75367.3	1293	722838	1145.28	323208	1145.06	227837	1293	328551	1145.28	108389		35.7867	1210
			3884.55	0.76894	3884.55	0.98974	3884.55	0.99979	3884.55	0.98305	3884.55	0.93003	3884.55	0.99134	3884.55	0.65115		206.269	1.19975	206.338	-1.40757	254.512	313.117	205.305	70.1993	255.064	290.04	254.512	7301.3	254.512	1613.56		1292.08	150192	1292.08	75377.8	1292	718252	1144.28	322354	1144.06	228219	1292	329549	1144.28	109133		35.7367	1205
			3882.62	0.76891	3882.62	0.98894	3882.62	0.99947	3882.62	0.98247	3882.62	0.92957	3882.62	0.99111	3882.62	0.65053		207.233	1.27648	207.302	-2.02499	256.314	341.161	206.269	72.1331	256.865	308.201	256.314	7324.26	256.314	1730		1291.08	150305	1291.08	76313.1	1291	716653	1143.28	323258	1143.06	228942	1291	330964	1143.28	108470		35.6867	1205
			3880.69	0.76923	3880.69	0.98864	3880.69	0.99903	3880.69	0.97974	3880.69	0.92986	3880.69	0.99206	3880.69	0.64998		208.197	1.30242	208.267	-1.35732	258.115	349.206	207.233	73.5659	258.668	297.299	258.115	7457.09	258.115	1814.58		1290.08	149888	1290.08	76321	1290	719009	1142.28	323218	1142.06	228932	1290	328324	1142.28	108138		35.6367	1130
			3878.76	0.76968	3878.76	0.98882	3878.76	0.99883	3878.76	0.98112	3878.76	0.93068	3878.76	0.99469	3878.76	0.64993		209.161	1.38344	209.231	-0.23447	259.918	395.25	208.197	73.2214	260.469	295.523	259.918	7103.9	259.918	1749.27		1289.08	151093	1289.08	73930	1289	724920	1141.28	322595	1141.06	228128	1289	326588	1141.28	109826		35.5867	1115
			3876.83	0.76973	3876.83	0.98889	3876.83	0.9991	3876.83	0.98213	3876.83	0.93183	3876.83	0.99485	3876.83	0.65009		210.126	1.48668	210.195	-0.01162	261.718	401.294	209.161	72.656	262.269	323.281	261.718	6556.64	261.718	1796.1		1288.08	148373	1288.08	76323.8	1288	720249	1140.28	323932	1140.06	228138	1288	330244	1140.28	108118		35.5367	1275
			3874.9	0.76961	3874.9	0.98875	3874.9	0.99937	3874.9	0.97895	3874.9	0.93209	3874.9	0.99008	3874.9	0.64973		211.09	1.51148	211.159	-1.58826	263.518	437.339	210.126	72.2848	264.069	338.842	263.518	6143.43	263.518	1685.06		1287.08	150580	1287.08	75127.9	1287	717800	1139.28	325067	1139.06	232329	1287	328541	1139.28	108862		35.4867	1180
			3872.97	0.76953	3872.97	0.98917	3872.97	0.99915	3872.97	0.97516	3872.97	0.93052	3872.97	0.98455	3872.97	0.64846		212.054	1.13684	212.123	-2.80106	265.318	471.383	211.09	72.3942	265.869	348.341	265.318	5664.06	265.318	1572.14		1286.08	149947	1286.08	77393.9	1286	716294	1138.28	326334	1138.06	231817	1286	328889	1138.28	108892		35.4367	1265
			3871.05	0.76948	3871.05	0.99037	3871.05	0.99845	3871.05	0.97312	3871.05	0.92781	3871.05	0.98467	3871.05	0.64654		213.018	0.67123	213.088	-1.65141	267.117	495.428	212.054	73.9689	267.67	327.894	267.117	5290.76	267.117	1347.36		1285.08	149092	1285.08	74463.2	1285	720271	1137.28	324384	1137.06	232018	1285	327500	1137.28	110068		35.3867	1380
			3869.12	0.76941	3869.12	0.99151	3869.12	0.99787	3869.12	0.97655	3869.12	0.92467	3869.12	0.98926	3869.12	0.64454		213.983	-0.20693	214.052	-0.14435	268.916	531.472	213.018	75.5539	269.469	333.239	268.916	5305.31	268.916	1344.69		1284.08	147983	1284.08	75218.3	1284	715206	1136.28	323208	1136.06	230771	1284	329155	1136.28	110600		35.3367	1300
			3867.19	0.7692	3867.19	0.9921	3867.19	0.99803	3867.19	0.98074	3867.19	0.92224	3867.19	0.99227	3867.19	0.64288		214.947	-1.30602	215.016	1.19035	270.715	575.517	213.983	76.4013	271.268	350.461	270.715	5531.9	270.715	1216.15		1283.08	149274	1283.08	76135.1	1283	718366	1135.28	325801	1135.06	230982	1283	326497	1135.28	109254		35.2867	1220
			3865.26	0.76908	3865.26	0.9926	3865.26	0.99839	3865.26	0.97949	3865.26	0.92161	3865.26	0.9926	3865.26	0.64198		215.911	-2.29197	215.98	2.05689	272.513	629.561	214.947	76.585	273.066	367.631	272.513	5906.36	272.513	1133.74		1282.08	151296	1282.08	74888.3	1282	716576	1134.28	324474	1134.06	231686	1282	328200	1134.28	109937		35.2367	1220
			3863.33	0.76923	3863.33	0.99345	3863.33	0.99828	3863.33	0.97899	3863.33	0.92217	3863.33	0.99221	3863.33	0.64218		216.875	-2.85434	216.945	1.02018	274.314	707.606	215.911	76.4069	274.864	377.459	274.314	6806.77	274.314	1115.43		1281.08	149381	1281.08	73575.6	1281	712544	1133.28	325168	1133.06	231646	1281	327896	1133.28	110339		35.1867	1240
			3861.4	0.76929	3861.4	0.99423	3861.4	0.99814	3861.4	0.98121	3861.4	0.9234	3861.4	0.99216	3861.4	0.64292		217.84	0.03004	217.909	-0.31038	276.111	801.65	216.875	75.8851	276.664	399.098	276.111	7387.15	276.111	1103.26		1280.08	147877	1280.08	74956.9	1280	715381	1132.28	324726	1132.06	233435	1280	331515	1132.28	110299		35.1367	1190
			3859.47	0.76901	3859.47	0.9944	3859.47	0.99851	3859.47	0.98262	3859.47	0.92521	3859.47	0.99228	3859.47	0.64299		218.804	3.2475	218.873	-0.78294	277.909	873.695	217.84	75.7604	278.461	416.461	277.909	8211.54	277.909	1141.19		1279.08	146927	1279.08	75964.5	1279	718601	1131.28	327700	1131.06	233354	1279	327889	1131.28	109706		35.0867	1235
			3857.54	0.76846	3857.54	0.99419	3857.54	0.99908	3857.54	0.98131	3857.54	0.9269	3857.54	0.99032	3857.54	0.64193		219.768	4.21982	219.837	-0.67307	279.706	967.74	218.804	75.9455	280.258	428.327	279.706	9595.8	279.706	1013.26		1278.08	146196	1278.08	74578.7	1278	709539	1130.28	325479	1130.06	230771	1278	328687	1130.28	109686		35.0367	1085
			3855.62	0.76811	3855.62	0.99416	3855.62	0.99892	3855.62	0.97628	3855.62	0.92833	3855.62	0.985	3855.62	0.64053		220.732	1.34025	220.802	-0.71046	281.502	1121.78	219.768	76.2058	282.054	450.733	281.502	10880.1	281.502	1127.44		1277.08	150629	1277.08	75908.6	1277	714308	1129.28	325640	1129.06	234259	1277	331499	1129.28	110661		34.9867	1245
			3853.69	0.76885	3853.69	0.99448	3853.69	0.99783	3853.69	0.97221	3853.69	0.92933	3853.69	0.98071	3853.69	0.64035		221.696	-0.27898	221.766	-1.26809	283.298	1287.83	220.732	76.3928	283.85	479.278	283.298	12528.3	283.298	991.747		1276.08	148428	1276.08	74155.1	1276	710475	1128.28	326776	1128.06	233776	1276	328325	1128.28	111826		34.9367	1205
			3851.76	0.77009	3851.76	0.9952	3851.76	0.99737	3851.76	0.97638	3851.76	0.92957	3851.76	0.98192	3851.76	0.64244		222.661	0.12348	222.73	-1.36179	285.094	1461.87	221.696	77.6237	285.646	528.808	285.094	13936.5	285.094	1042.16		1275.08	147408	1275.08	74374.6	1275	714593	1127.28	326283	1127.06	232852	1275	326377	1127.28	111846		34.8867	1170
			3849.83	0.77026	3849.83	0.99616	3849.83	0.99819	3849.83	0.98082	3849.83	0.92895	3849.83	0.98529	3849.83	0.6458		223.625	0.66043	223.694	-1.22516	286.89	1593.92	222.661	80.0223	287.442	569.671	286.89	15616.6	286.89	1010.7		1274.08	147488	1274.08	75885	1274	718150	1126.28	326052	1126.06	233575	1274	327427	1126.28	110862		34.8367	1240
			3847.9	0.7695	3847.9	0.99692	3847.9	0.99932	3847.9	0.98127	3847.9	0.92764	3847.9	0.98805	3847.9	0.64822		224.589	1.0225	224.659	-1.18534	288.685	1627.96	223.625	80.3073	289.239	633.443	288.685	17158.7	288.685	993.348		1273.08	148750	1273.08	75727.8	1273	713460	1125.28	328243	1125.06	232661	1273	328075	1125.28	111927		34.7867	1300
			3845.97	0.7687	3845.97	0.99701	3845.97	1.00002	3845.97	0.9797	3845.97	0.92683	3845.97	0.99024	3845.97	0.64832		225.554	1.51816	225.623	-1.51509	290.48	1658.01	224.589	78.6439	291.034	709.916	290.48	18422.8	290.48	1012.11		1272.08	146971	1272.08	75028.6	1272	713684	1124.28	329851	1124.06	232822	1272	330001	1124.28	111173		34.7367	1300
			3844.04	0.7682	3844.04	0.99636	3844.04	1	3844.04	0.97743	3844.04	0.92762	3844.04	0.99219	3844.04	0.64632		226.518	3.05598	226.587	-1.41081	292.274	1430.05	225.554	76.8457	292.828	804.936	292.274	19250.7	292.274	878.979		1271.08	147533	1271.08	75969.3	1271	717076	1123.28	329972	1123.06	236872	1271	328922	1123.28	112691		34.6867	1220
			3842.11	0.76809	3842.11	0.99517	3842.11	0.99945	3842.11	0.975	3842.11	0.92901	3842.11	0.99414	3842.11	0.64399		227.482	3.99979	227.551	0.12016	294.069	1190.09	226.518	79.5502	294.622	898.632	294.069	18862.7	294.069	1031.97		1270.08	147542	1270.08	73676	1270	719617	1122.28	330424	1122.06	236038	1270	329448	1122.28	112630		34.6367	1360
			3840.18	0.76839	3840.18	0.99348	3840.18	0.99882	3840.18	0.97204	3840.18	0.92971	3840.18	0.99533	3840.18	0.64374		228.446	3.68397	228.515	0.79076	295.862	940.14	227.482	81.6141	296.416	1010.88	295.862	17758.6	295.862	909.071		1269.08	149343	1269.08	74348.1	1269	719633	1121.28	329901	1121.06	234972	1269	328004	1121.28	111645		34.5867	1345
			3838.26	0.7689	3838.26	0.99139	3838.26	0.99854	3838.26	0.97165	3838.26	0.92903	3838.26	0.99385	3838.26	0.64657		229.41	2.97816	229.48	0.12194	297.656	838.184	228.446	81.3032	298.209	1095.84	297.656	15242.5	297.656	936.282		1268.08	146445	1268.08	75276	1268	718173	1120.28	328876	1120.06	238741	1268	328075	1120.28	111424		34.5367	1355
			3836.33	0.76918	3836.33	0.98942	3836.33	0.99872	3836.33	0.97532	3836.33	0.9267	3836.33	0.98893	3836.33	0.65052		230.375	3.32014	230.444	-1.45816	299.449	712.228	229.41	80.2746	300.002	1127.33	299.449	12674.3	299.449	971.605		1267.08	145549	1267.08	75922	1267	714243	1119.28	328776	1119.06	238128	1267	323719	1119.28	110319		34.4867	1545
			3834.4	0.76916	3834.4	0.98793	3834.4	0.99889	3834.4	0.97732	3834.4	0.92359	3834.4	0.98339	3834.4	0.65272		231.339	4.55523	231.408	-2.00644	301.242	636.273	230.375	81.4176	301.795	1089.52	301.242	9706.08	301.242	925.036		1266.08	145287	1266.08	75779.4	1266	713597	1118.28	332062	1118.06	238178	1266	325556	1118.28	112198		34.4367	1585
			3832.47	0.76906	3832.47	0.9872	3832.47	0.9988	3832.47	0.9757	3832.47	0.92098	3832.47	0.98135	3832.47	0.65237		232.303	5.37535	232.372	-2.04094	303.034	524.317	231.339	84.109	303.587	982.066	303.034	7027.77	303.034	1008.58		1265.08	146391	1265.08	77317.3	1265	712035	1117.28	330012	1117.06	237877	1265	325645	1117.28	112811		34.3867	1570
			3830.54	0.76887	3830.54	0.9873	3830.54	0.99863	3830.54	0.97457	3830.54	0.91987	3830.54	0.98278	3830.54	0.65039		233.267	6.12848	233.337	-1.73509	304.826	450.361	232.303	84.6719	305.379	845.628	304.826	4859.51	304.826	1008.23		1264.08	147126	1264.08	75657.9	1264	702556	1116.28	328615	1116.06	236530	1264	321900	1116.28	112600		34.3367	1670
			3828.61	0.7686	3828.61	0.9878	3828.61	0.99856	3828.61	0.97492	3828.61	0.92067	3828.61	0.98438	3828.61	0.64755		234.232	7.06768	234.301	-1.17495	306.618	384.406	233.267	84.2644	307.171	675.482	306.618	3221.09	306.618	1133.98		1263.08	144999	1263.08	73852.9	1263	691781	1115.28	328344	1115.06	238419	1263	321072	1115.28	110661		34.2867	1645
			3826.68	0.76834	3826.68	0.98853	3826.68	0.99861	3826.68	0.97685	3826.68	0.922	3826.68	0.9847	3826.68	0.64373		235.196	8.32621	235.265	-0.41277	308.409	332.45	234.232	83.2708	308.962	507.943	308.409	2050.75	308.409	1127.84		1262.08	141393	1262.08	75276	1262	688354	1114.28	327268	1114.06	239445	1262	325702	1114.28	111555		34.2367	1885
			3824.75	0.7681	3824.75	0.98952	3824.75	0.99886	3824.75	0.97881	3824.75	0.9221	3824.75	0.98337	3824.75	0.63876		236.16	8.88195	236.229	0.58303	310.201	272.495	235.196	81.8979	310.753	367.729	310.201	1376.23	310.201	1081.8		1261.08	138158	1261.08	73294.8	1261	681420	1113.28	329931	1113.06	238681	1261	325704	1113.28	112811		34.1867	2010
			3822.83	0.76807	3822.83	0.99055	3822.83	0.9991	3822.83	0.97505	3822.83	0.9214	3822.83	0.98142	3822.83	0.63362		237.124	8.89838	237.194	1.56704	311.991	230.539	236.16	81.8517	312.546	244.491	311.991	855.713	311.991	1119.87		1260.08	137215	1260.08	74648.9	1260	675272	1112.28	327489	1112.06	237937	1260	320792	1112.28	114339		34.1367	1960
			3820.9	0.76852	3820.9	0.99149	3820.9	0.9989	3820.9	0.9711	3820.9	0.92129	3820.9	0.98216	3820.9	0.63055		238.089	8.54395	238.158	2.2381	313.782	186.584	237.124	83.1552	314.336	151.879	313.782	651.21	313.782	1198.05		1259.08	139214	1259.08	72325.2	1259	676571	1111.28	328002	1111.06	238761	1259	318279	1111.28	114801		34.0867	1925
			3818.97	0.76895	3818.97	0.99249	3818.97	0.99856	3818.97	0.97343	3818.97	0.92231	3818.97	0.98529	3818.97	0.63121		239.053	7.96953	239.122	2.10351	315.572	200.628	238.089	84.4084	316.126	78.9013	315.572	452.584	315.572	1326.32		1258.08	137049	1258.08	75080.1	1258	671018	1110.28	329550	1110.06	239806	1258	321509	1110.28	113253		34.0367	2025
			3817.04	0.76913	3817.04	0.99368	3817.04	0.99821	3817.04	0.97484	3817.04	0.92401	3817.04	0.98744	3817.04	0.63527		240.017	7.29814	240.086	0.74702	317.361	198.673	239.053	85.3609	317.915	6.12828	317.361	52.0369	317.361	1250.71		1257.08	136084	1257.08	75505.2	1257	670653	1109.28	331137	1109.06	240701	1257	323898	1109.28	112379		33.9867	2335
			3815.11	0.76931	3815.11	0.99504	3815.11	0.99784	3815.11	0.9772	3815.11	0.92561	3815.11	0.98883	3815.11	0.64115		240.981	6.18123	241.05	-0.29186	319.151	202.717	240.017	86.2696	319.705	-6.02321	319.151	191.302	319.151	1445.19		1256.08	136088	1256.08	76505.4	1256	665692	1108.28	333881	1108.06	238962	1256	319690	1108.28	110942		33.9367	2405
			3813.18	0.76922	3813.18	0.99638	3813.18	0.99797	3813.18	0.98134	3813.18	0.92678	3813.18	0.99054	3813.18	0.64643		241.945	5.43863	242.015	-0.28967	320.939	178.762	240.981	87.1657	321.493	-2.69817	320.939	12.6777	320.939	1467.77		1255.08	137162	1255.08	75577.2	1255	662104	1107.28	335228	1107.06	240118	1255	318756	1107.28	111836		33.8867	2355
			3811.25	0.76869	3811.25	0.99737	3811.25	0.99867	3811.25	0.9815	3811.25	0.92615	3811.25	0.99155	3811.25	0.64896		242.91	5.42307	242.979	-0.34879	322.728	186.806	241.945	88.3002	323.282	3.18799	322.728	152.962	322.728	1578.45		1254.08	138380	1254.08	76252.3	1254	665121	1106.28	332856	1106.06	242570	1254	322543	1106.28	111424		33.8367	2545
			3809.32	0.76817	3809.32	0.99769	3809.32	0.99926	3809.32	0.97672	3809.32	0.92335	3809.32	0.99114	3809.32	0.64833		243.874	6.2333	243.943	-0.71259	324.514	168.851	242.91	90.1452	325.07	16.3518	324.514	62.1645	324.514	1657.23		1253.08	142340	1253.08	78012.6	1253	676508	1105.28	333700	1105.06	238932	1253	335355	1105.28	111505		33.7867	2735
			3807.4	0.76812	3807.4	0.99728	3807.4	0.99914	3807.4	0.97173	3807.4	0.92081	3807.4	0.99022	3807.4	0.64596		244.838	7.79793	244.907	-1.16879	326.302	162.895	243.874	92.106	326.858	43.7717	326.302	-105.009	326.302	1670.11		1252.08	149811	1252.08	77124.4	1252	708922	1104.28	332715	1104.06	239334	1252	342194	1104.28	113354		33.7367	2885
			3805.47	0.76825	3805.47	0.99631	3805.47	0.99875	3805.47	0.97264	3805.47	0.91999	3805.47	0.98911	3805.47	0.64382		245.802	9.89978	245.872	-0.83355	328.09	166.939	244.838	93.1547	328.645	54.8546	328.09	109.866	328.09	1873.08		1251.08	159576	1251.08	76530.7	1251	744752	1103.28	331168	1103.06	241143	1251	341590	1103.28	113856		33.6867	2920
			3803.54	0.76831	3803.54	0.99502	3803.54	0.99854	3803.54	0.97453	3803.54	0.92072	3803.54	0.98627	3803.54	0.64297		246.767	11.4323	246.836	-0.57329	329.877	156.984	245.802	93.6909	330.432	97.8244	329.877	102.694	329.877	1958.16		1250.08	168043	1250.08	75556.9	1250	785165	1102.28	331238	1102.06	239615	1250	341991	1102.28	113535		33.6367	3080
			3801.61	0.76855	3801.61	0.99346	3801.61	0.99819	3801.61	0.97421	3801.61	0.92228	3801.61	0.98244	3801.61	0.64347		247.731	12.7819	247.8	-0.87531	331.664	159.028	246.767	94.4903	332.217	123.651	331.664	25.5746	331.664	2029.33		1249.08	168294	1249.08	76660.7	1249	797045	1101.28	332866	1101.06	238862	1249	333593	1101.28	113957		33.5867	3165
			3799.68	0.76874	3799.68	0.99162	3799.68	0.99805	3799.68	0.97398	3799.68	0.92356	3799.68	0.98085	3799.68	0.64504		248.695	14.2267	248.764	-1.36292	333.45	157.073	247.731	95.9415	334.004	99.0611	333.45	250.409	333.45	2182.6		1248.08	155714	1248.08	76752	1248	753275	1100.28	329610	1100.06	240671	1248	329050	1100.28	113877		33.5367	3540
			3797.75	0.76857	3797.75	0.98981	3797.75	0.99842	3797.75	0.97093	3797.75	0.92404	3797.75	0.98226	3797.75	0.64699		249.659	15.9234	249.728	-1.28995	335.237	169.117	248.695	98.6827	335.79	106.376	335.237	-38.818	335.237	2121.96		1247.08	139739	1247.08	78316.3	1247	692092	1099.28	330957	1099.06	241475	1247	325987	1099.28	114078		33.4867	3500
			3795.82	0.76846	3795.82	0.98858	3795.82	0.99879	3795.82	0.97038	3795.82	0.92356	3795.82	0.98606	3795.82	0.64832		250.624	17.1961	250.693	-0.55341	337.022	167.162	249.659	103.065	337.575	81.1779	337.022	49.9772	337.022	2165.41		1246.08	131622	1246.08	77038.4	1246	652714	1098.28	333178	1098.06	242560	1246	324210	1098.28	112751		33.4367	3725
			3793.89	0.76855	3793.89	0.98825	3793.89	0.99909	3793.89	0.97495	3793.89	0.92257	3793.89	0.99099	3793.89	0.64858		251.588	18.0378	251.657	-0.4558	338.808	175.206	250.624	105.545	339.361	56.8356	338.808	75.0418	338.808	2264.96		1245.08	128461	1245.08	76370.7	1245	638222	1097.28	333911	1097.06	242289	1245	322711	1097.28	112650		33.3867	3765
			3791.97	0.7685	3791.97	0.98869	3791.97	0.99943	3791.97	0.97867	3791.97	0.9218	3791.97	0.99446	3791.97	0.64813		252.552	18.4602	252.621	-0.66801	340.591	149.251	251.588	106.312	341.146	47.3824	340.591	209.787	340.591	2208.59		1244.08	127002	1244.08	77447	1244	639461	1096.28	332967	1096.06	241776	1244	322113	1096.28	114429		33.3367	3940
			3790.04	0.76829	3790.04	0.98971	3790.04	0.99955	3790.04	0.97997	3790.04	0.92151	3790.04	0.99499	3790.04	0.64744		253.516	18.8538	253.585	-1.00647	342.376	151.295	252.552	106.106	342.931	53.6553	342.376	106.446	342.376	2234.33		1243.08	125396	1243.08	76140.6	1243	635560	1095.28	331962	1095.06	240480	1243	324302	1095.28	114791		33.2867	4155
			3788.11	0.76818	3788.11	0.99102	3788.11	0.99933	3788.11	0.98025	3788.11	0.92228	3788.11	0.99348	3788.11	0.64686		254.481	19.8427	254.55	-1.31596	344.16	163.34	253.516	105.623	344.715	69.4166	344.16	-10.8102	344.16	2192.15		1242.08	126411	1242.08	77606.3	1242	635708	1094.28	333057	1094.06	240027	1242	327629	1094.28	113495		33.2367	4100
			3786.18	0.7683	3786.18	0.99209	3786.18	0.99901	3786.18	0.97966	3786.18	0.92431	3786.18	0.99241	3786.18	0.6471		255.445	22.5299	255.514	-1.33655	345.944	129.384	254.481	105.594	346.499	96.2885	345.944	76.5023	345.944	2178.07		1241.08	128220	1241.08	77158.9	1241	638170	1093.28	334655	1093.06	241746	1241	323447	1093.28	113927		33.1867	4515
			3784.25	0.76844	3784.25	0.99299	3784.25	0.99894	3784.25	0.97905	3784.25	0.92666	3784.25	0.9938	3784.25	0.64884		256.409	25.5236	256.478	-0.97203	347.728	139.428	255.445	106.83	348.283	90.3636	347.728	80.278	347.728	1988.07		1240.08	129695	1240.08	77824.9	1240	637173	1092.28	334353	1092.06	241806	1240	324906	1092.28	114198		33.1367	4695
			3782.32	0.76848	3782.32	0.99406	3782.32	0.99925	3782.32	0.97826	3782.32	0.92851	3782.32	0.99731	3782.32	0.65162		257.373	28.5307	257.442	-0.7893	349.512	149.473	256.409	109.582	350.066	99.3787	349.512	-40.0986	349.512	2022.16		1239.08	128568	1239.08	77553.8	1239	638521	1091.28	334243	1091.06	240751	1239	322776	1091.28	113686		33.0867	4735
			3780.39	0.76865	3780.39	0.99511	3780.39	0.9995	3780.39	0.97706	3780.39	0.92961	3780.39	1	3780.39	0.65368		258.337	31.1718	258.407	-0.82019	351.293	151.517	257.373	113.841	351.849	92.7685	351.293	-163.269	351.293	1944.35		1238.08	131074	1238.08	75838.3	1238	641926	1090.28	334132	1090.06	245263	1238	320509	1090.28	114580		33.0367	4995
			3778.46	0.76892	3778.46	0.99579	3778.46	0.99926	3778.46	0.97837	3778.46	0.92977	3778.46	0.99913	3778.46	0.6537		259.302	33.0843	259.371	-0.81803	353.075	147.562	258.337	117.733	353.632	87.3441	353.075	-60.4724	353.075	1874.61		1237.08	128658	1237.08	75461.1	1237	643491	1089.28	332665	1089.06	245645	1237	322997	1089.28	113505		32.9867	4880
			3776.54	0.76887	3776.54	0.996	3776.54	0.99893	3776.54	0.98062	3776.54	0.92899	3776.54	0.99607	3776.54	0.65253		260.266	34.4751	260.335	0.03414	354.858	153.606	259.302	118.956	355.412	56.6053	354.858	-246.743	354.858	1790.97		1236.08	130254	1236.08	77365.6	1236	639717	1088.28	332384	1088.06	243334	1236	318094	1088.28	115414		32.9367	4805
			3774.61	0.76856	3774.61	0.99579	3774.61	0.99896	3774.61	0.98127	3774.61	0.92766	3774.61	0.99315	3774.61	0.6509		261.23	35.9158	261.299	0.72571	356.64	127.651	260.266	118.822	357.194	63.5851	356.64	-115.483	356.64	1735.4		1235.08	124934	1235.08	76688.4	1235	636972	1087.28	334615	1087.06	241444	1235	315926	1087.28	115505		32.8867	5175
			3772.68	0.76832	3772.68	0.9952	3772.68	0.99931	3772.68	0.98094	3772.68	0.92657	3772.68	0.99061	3772.68	0.64976		262.194	37.8932	262.264	0.74386	358.422	135.695	261.23	121.232	358.975	46.3419	358.422	-322.217	358.422	1629.93		1234.08	124223	1234.08	76987	1234	628967	1086.28	338595	1086.06	244027	1234	317871	1086.28	115716		32.8367	5225
			3770.75	0.76841	3770.75	0.99437	3770.75	0.99937	3770.75	0.98015	3770.75	0.92652	3770.75	0.98821	3770.75	0.64935		263.159	40.858	263.228	0.72037	360.201	149.74	262.194	124.041	360.757	55.1595	360.201	-235.107	360.201	1670.54		1233.08	123702	1233.08	76893.2	1233	615731	1085.28	337630	1085.06	244389	1233	322535	1085.28	115595		32.7867	5035
			3768.82	0.76871	3768.82	0.99326	3768.82	0.99904	3768.82	0.98018	3768.82	0.92712	3768.82	0.9872	3768.82	0.64939		264.123	44.9984	264.192	1.53424	361.982	139.784	263.159	126.024	362.538	61.752	361.982	-315.676	361.982	1685.24		1232.08	120991	1232.08	76323.7	1232	604488	1084.28	335881	1084.06	242811	1232	322426	1084.28	115153		32.7367	4930
			3766.89	0.76894	3766.89	0.9919	3766.89	0.99869	3766.89	0.9802	3766.89	0.92728	3766.89	0.98865	3766.89	0.64934		265.087	48.7664	265.156	2.91649	363.763	121.829	264.123	126.762	364.318	71.851	363.763	-310.396	363.763	1576.02		1231.08	119869	1231.08	77565.7	1231	594381	1083.28	337931	1083.06	243042	1231	320835	1083.28	114741		32.6867	5015
			3764.96	0.76891	3764.96	0.99062	3764.96	0.99849	3764.96	0.98033	3764.96	0.92645	3764.96	0.9914	3764.96	0.64879		266.051	51.6561	266.12	1.94884	365.543	127.873	265.087	129.414	366.098	109.804	365.543	-273.204	365.543	1664.88		1230.08	117836	1230.08	81348.1	1230	581067	1082.28	336725	1082.06	247605	1230	322178	1082.28	115535		32.6367	5085
			3763.03	0.76864	3763.03	0.98972	3763.03	0.99852	3763.03	0.98042	3763.03	0.9248	3763.03	0.99282	3763.03	0.64777		267.015	53.3327	267.085	0.41323	367.321	117.918	266.051	132.824	367.876	131.062	367.321	1.33945	367.321	1747.82		1229.08	114193	1229.08	80940	1229	575660	1081.28	340946	1081.06	245635	1229	323960	1081.28	116871		32.5867	5015
			3761.11	0.76847	3761.11	0.98923	3761.11	0.99854	3761.11	0.97753	3761.11	0.9229	3761.11	0.99205	3761.11	0.64682		267.98	54.9259	268.049	-0.53628	369.1	115.962	267.015	135.501	369.656	94.252	369.1	-58.287	369.1	1856.85		1228.08	113458	1228.08	83015	1228	567899	1080.28	337358	1080.06	243354	1228	321165	1080.28	117826		32.5367	4800
			3759.18	0.76862	3759.18	0.98897	3759.18	0.99832	3759.18	0.9742	3759.18	0.92115	3759.18	0.99121	3759.18	0.64622		268.944	58.1787	269.013	-0.2527	370.88	130.006	267.98	137.741	371.435	101.682	370.88	124.161	370.88	1893.96		1227.08	110942	1227.08	80937.7	1227	561272	1079.28	339228	1079.06	244540	1227	318968	1079.28	117726		32.4867	4795
			3757.25	0.76861	3757.25	0.98855	3757.25	0.99824	3757.25	0.97348	3757.25	0.91964	3757.25	0.99209	3757.25	0.64506		269.908	66.0007	269.977	0.01134	372.659	130.051	268.944	140.43	373.214	105.535	372.659	510.433	372.659	1959.13		1226.08	108097	1226.08	81354.7	1226	558337	1078.28	338986	1078.06	244520	1226	317979	1078.28	117756		32.4367	4775
			3755.32	0.768	3755.32	0.9878	3755.32	0.99853	3755.32	0.97364	3755.32	0.91822	3755.32	0.99241	3755.32	0.64219		270.872	73.8937	270.942	0.01712	374.435	114.095	269.908	144.777	374.992	121.256	374.435	932.679	374.435	1902.4		1225.08	105678	1225.08	81525.4	1225	546901	1077.28	338303	1077.06	245525	1225	315985	1077.28	116409		32.3867	4635
			3753.39	0.76727	3753.39	0.98694	3753.39	0.9984	3753.39	0.97399	3753.39	0.91693	3753.39	0.98841	3753.39	0.63795		271.837	80.969	271.906	0.609	376.214	122.14	270.872	149.265	376.768	110.076	376.214	1618.85	376.214	1885.74		1224.08	104555	1224.08	79096	1224	542909	1076.28	338283	1076.06	245042	1224	314184	1076.28	117032		32.3367	4655
			3751.46	0.76724	3751.46	0.98636	3751.46	0.99714	3751.46	0.97681	3751.46	0.91722	3751.46	0.9792	3751.46	0.63436		272.801	88.1351	272.87	1.64898	377.991	120.184	271.837	153.239	378.546	135.07	377.991	2437.02	377.991	1865.17		1223.08	109504	1223.08	78483.1	1223	551730	1075.28	339720	1075.06	244892	1223	321385	1075.28	117665		32.2867	4475
			3749.53	0.76777	3749.53	0.9863	3749.53	0.99589	3749.53	0.98135	3749.53	0.91957	3749.53	0.96941	3749.53	0.6333		273.765	96.6845	273.834	2.62031	379.767	122.229	272.801	157.709	380.324	150.565	379.767	3393.02	379.767	1738.67		1222.08	114765	1222.08	78245.4	1222	569848	1074.28	341901	1074.06	245183	1222	330975	1074.28	118057		32.2367	4300
			3747.6	0.76799	3747.6	0.98671	3747.6	0.99582	3747.6	0.98071	3747.6	0.92244	3747.6	0.96554	3747.6	0.63491		274.729	107.627	274.799	2.43097	381.544	110.273	273.765	163.718	382.101	170.65	381.544	4579.09	381.544	1854.25		1221.08	128545	1221.08	77456.5	1221	625430	1073.28	343740	1073.06	246620	1221	345652	1073.28	117967		32.1867	4475
			3745.68	0.76814	3745.68	0.98732	3745.68	0.99601	3745.68	0.9743	3745.68	0.92485	3745.68	0.96905	3745.68	0.63834		275.694	123.836	275.763	2.41157	383.321	112.318	274.729	170.569	383.878	194.736	383.321	5949.01	383.321	1709.9		1220.08	152724	1220.08	75859.5	1220	718976	1072.28	343167	1072.06	245585	1220	351477	1072.28	120098		32.1367	4160
			3743.75	0.76874	3743.75	0.98799	3743.75	0.99623	3743.75	0.9733	3743.75	0.92684	3743.75	0.97843	3743.75	0.64227		276.658	140.144	276.727	3.23584	385.096	112.362	275.694	176.53	385.652	208.725	385.096	7128.93	385.096	1595.63		1219.08	173057	1219.08	73232.6	1219	810866	1071.28	344675	1071.06	245786	1219	338706	1071.28	119183		32.0867	4395
			3741.82	0.76908	3741.82	0.98887	3741.82	0.99732	3741.82	0.97886	3741.82	0.92796	3741.82	0.98765	3741.82	0.64478		277.622	154.48	277.691	3.74042	386.872	126.407	276.658	182.526	387.428	254.939	386.872	8686.72	386.872	1563.42		1218.08	179095	1218.08	73758.5	1218	829999	1070.28	341529	1070.06	246530	1218	321087	1070.28	118751		32.0367	4005
			3739.89	0.76876	3739.89	0.9901	3739.89	0.99893	3739.89	0.98005	3739.89	0.92726	3739.89	0.99276	3739.89	0.64484		278.586	166.645	278.656	2.85771	388.648	122.451	277.622	188.969	389.204	306.407	388.648	10372.6	388.648	1541.3		1217.08	151797	1217.08	73026.2	1217	742485	1069.28	341187	1069.06	247836	1217	297436	1069.28	119173		31.9867	3990
			3737.96	0.76843	3737.96	0.9916	3737.96	1	3737.96	0.97341	3737.96	0.92498	3737.96	0.99463	3737.96	0.64331		279.55	181.411	279.62	1.19263	390.421	102.495	278.586	195.826	390.979	319.656	390.421	11596.2	390.421	1577.25		1216.08	120981	1216.08	72478.7	1216	592677	1068.28	343308	1068.06	248721	1216	277288	1068.28	120761		31.9367	3825
			3736.03	0.76865	3736.03	0.99311	3736.03	0.9998	3736.03	0.96633	3736.03	0.92312	3736.03	0.99562	3736.03	0.64197		280.515	195.745	280.584	2.0732	392.196	118.54	279.55	202.012	392.752	301.796	392.196	13329.9	392.196	1467.28		1215.08	100025	1215.08	71211.9	1215	497641	1067.28	343388	1067.06	247434	1215	272488	1067.28	119746		31.8867	3730
			3734.1	0.76923	3734.1	0.9943	3734.1	0.99856	3734.1	0.96978	3734.1	0.92285	3734.1	0.99655	3734.1	0.64188		281.479	205.873	281.548	3.25947	393.971	106.584	280.515	206.259	394.527	279.39	393.971	14441.5	393.971	1557.38		1214.08	89954.8	1214.08	70910.1	1214	461034	1066.28	344584	1066.06	250640	1214	265562	1066.28	119635		31.8367	3665
			3732.17	0.76952	3732.17	0.99517	3732.17	0.99774	3732.17	0.9781	3732.17	0.92349	3732.17	0.99634	3732.17	0.64276		282.443	210.936	282.512	3.60777	395.744	100.629	281.479	206.978	396.301	284.645	395.744	15537	395.744	1603.55		1213.08	87600.6	1213.08	71445.9	1213	446909	1065.28	343951	1065.06	250118	1213	259289	1065.28	118902		31.7867	3775
			3730.24	0.76915	3730.24	0.99593	3730.24	0.99797	3730.24	0.98127	3730.24	0.92434	3730.24	0.99591	3730.24	0.64391		283.407	210.418	283.477	2.84051	397.518	120.673	282.443	205.279	398.073	280.568	397.518	16262.5	397.518	1481.79		1212.08	86222.7	1212.08	69206.4	1212	441163	1064.28	344403	1064.06	247143	1212	260499	1064.28	120218		31.7367	3675
			3728.32	0.76844	3728.32	0.9968	3728.32	0.99865	3728.32	0.97884	3728.32	0.92525	3728.32	0.99591	3728.32	0.64495		284.372	202.449	284.441	2.6442	399.292	116.718	283.407	202.793	399.847	247.825	399.292	16795.9	399.292	1460.1		1211.08	86070.8	1211.08	71262.2	1211	430940	1063.28	345217	1063.06	247645	1211	256233	1063.28	119605		31.6867	3670
			3726.39	0.7681	3726.39	0.99776	3726.39	0.99914	3726.39	0.97542	3726.39	0.92609	3726.39	0.99496	3726.39	0.64614		285.336	190.691	285.405	3.17273	401.063	118.762	284.372	201.107	401.62	244.017	401.063	16961.3	401.063	1454.48		1210.08	84516.1	1210.08	71084.3	1210	430383	1062.28	347016	1062.06	251324	1210	256314	1062.28	120047		31.6367	3490
			3724.46	0.76839	3724.46	0.99841	3724.46	0.99928	3724.46	0.97482	3724.46	0.9265	3724.46	0.99295	3724.46	0.64795		286.3	176.019	286.369	3.13745	402.836	126.807	285.336	195.615	403.393	258.581	402.836	16646.6	402.836	1394.92		1209.08	82750.2	1209.08	68939.2	1209	433044	1061.28	345569	1061.06	248459	1209	255004	1061.28	119042		31.5867	3395
			3722.53	0.76881	3722.53	0.99836	3722.53	0.9992	3722.53	0.97503	3722.53	0.92643	3722.53	0.99263	3722.53	0.6504		287.264	158.514	287.334	2.76775	404.607	104.851	286.3	187.097	405.164	290.261	404.607	16069.9	404.607	1293.44		1208.08	84292.2	1208.08	70319.7	1208	429373	1060.28	346021	1060.06	247897	1208	252024	1060.28	118670		31.5367	3485
			3720.6	0.76898	3720.6	0.99763	3720.6	0.99897	3720.6	0.97519	3720.6	0.92637	3720.6	0.99489	3720.6	0.65258		288.229	139.089	288.298	2.52732	406.379	100.896	287.264	178.908	406.936	262.734	406.379	14959	406.379	1266.02		1207.08	85421	1207.08	68255.4	1207	430444	1059.28	346705	1059.06	251334	1207	250820	1059.28	120761		31.4867	3645
			3718.67	0.76887	3718.67	0.99673	3718.67	0.999	3718.67	0.97645	3718.67	0.92693	3718.67	0.99704	3718.67	0.65347		289.193	120.163	289.262	3.04623	408.151	116.94	288.229	173.032	408.708	281.519	408.151	14234.2	408.151	1148.68		1206.08	83296.2	1206.08	70660.4	1206	428776	1058.28	345740	1058.06	250228	1206	252902	1058.28	120640		31.4367	3405
			3716.74	0.76867	3716.74	0.9962	3716.74	0.99946	3716.74	0.97803	3716.74	0.92738	3716.74	0.99749	3716.74	0.65287		290.157	105.318	290.226	3.51965	409.921	100.985	289.193	167.829	410.478	276.553	409.921	12855.2	409.921	1109.4		1205.08	83452.8	1205.08	70503.6	1205	424404	1057.28	346574	1057.06	251434	1205	253634	1057.28	122359		31.3867	3435
			3714.81	0.76826	3714.81	0.99618	3714.81	0.99988	3714.81	0.9763	3714.81	0.92622	3714.81	0.99705	3714.81	0.65143		291.121	91.3946	291.191	3.80037	411.693	93.0289	290.157	159.236	412.249	263.232	411.693	11864.3	411.693	1100.19		1204.08	83063.8	1204.08	71023.6	1204	422359	1056.28	346182	1056.06	252047	1204	252327	1056.28	121102		31.3367	3405
			3712.89	0.76822	3712.89	0.99633	3712.89	0.99957	3712.89	0.97041	3712.89	0.9234	3712.89	0.99623	3712.89	0.65049		292.086	77.8278	292.155	3.85097	413.462	101.073	291.121	151.221	414.02	220.431	413.462	10585.2	413.462	1089.04		1203.08	84881.8	1203.08	69873.5	1203	427286	1055.28	347187	1055.06	251585	1203	252126	1055.28	121123		31.2867	3570
			3710.96	0.76884	3710.96	0.99627	3710.96	0.99865	3710.96	0.96741	3710.96	0.92027	3710.96	0.99439	3710.96	0.6511		293.05	64.9097	293.119	3.73745	415.232	93.1179	292.086	144.807	415.789	178.73	415.232	10002.2	415.232	1093.96		1202.08	84304.5	1202.08	70222	1202	427653	1054.28	346182	1054.06	252178	1202	249376	1054.28	121384		31.2367	3565
			3709.03	0.76944	3709.03	0.996	3709.03	0.99822	3709.03	0.97103	3709.03	0.91808	3709.03	0.99222	3709.03	0.65291		294.014	53.9966	294.083	3.66199	417.001	115.162	293.05	139.393	417.559	187.81	417.001	8860.99	417.001	1072.95		1201.08	85198.8	1201.08	72124.1	1201	423530	1053.28	346695	1053.06	250610	1201	253903	1053.28	121716		31.1867	3745
			3707.1	0.76954	3707.1	0.99591	3707.1	0.99862	3707.1	0.97472	3707.1	0.9167	3707.1	0.9917	3707.1	0.65434		294.978	45.3548	295.048	4.72336	418.771	99.2069	294.014	132.154	419.329	205.728	418.771	8237.86	418.771	1063.99		1200.08	82105	1200.08	70896.7	1200	422119	1052.28	350845	1052.06	252449	1200	250489	1052.28	123062		31.1367	3555
			3705.17	0.76932	3705.17	0.99617	3705.17	0.99929	3705.17	0.97442	3705.17	0.91548	3705.17	0.99319	3705.17	0.65451		295.942	38.1453	296.012	5.61386	420.54	107.251	294.978	124.439	421.097	209.289	420.54	7354.55	420.54	1059.1		1199.08	81708.3	1199.08	71169.4	1199	427534	1051.28	348423	1051.06	252912	1199	249515	1051.28	122499		31.0867	3610
			3703.24	0.76918	3703.24	0.99647	3703.24	0.99957	3703.24	0.97204	3703.24	0.91439	3703.24	0.99623	3703.24	0.65421		296.907	32.1532	296.976	5.71132	422.308	103.296	295.942	119.154	422.866	225.386	422.308	6827.28	422.308	1026.27		1198.08	82936.1	1198.08	69622	1198	426035	1050.28	350403	1050.06	252510	1198	250604	1050.28	121183		31.0367	3710
			3701.31	0.76927	3701.31	0.99637	3701.31	0.99919	3701.31	0.97122	3701.31	0.91325	3701.31	1	3701.31	0.65397		297.871	27.5073	297.94	5.34167	424.077	107.34	296.907	114.651	424.633	205.888	424.077	6607.88	424.077	1087.51		1197.08	82069.3	1197.08	70738.2	1197	427989	1049.28	353549	1049.06	253394	1197	251763	1049.28	125082		30.9867	3875
			3699.38	0.7694	3699.38	0.99586	3699.38	0.99877	3699.38	0.9717	3699.38	0.91197	3699.38	1.00282	3699.38	0.6537		298.835	24.5937	298.904	5.8403	425.843	105.385	297.871	109.55	426.401	207.947	425.843	6118.37	425.843	1124.81		1196.08	83238.5	1196.08	70052.1	1196	424857	1048.28	351006	1048.06	254741	1196	253594	1048.28	123474		30.9367	4165
			3697.46	0.76934	3697.46	0.99531	3697.46	0.99884	3697.46	0.97055	3697.46	0.91133	3697.46	1.00392	3697.46	0.65323		299.799	21.5857	299.869	7.17337	427.612	113.429	298.835	102.906	428.17	191.946	427.612	6154.98	427.612	1076.17		1195.08	83353.7	1195.08	70521.5	1195	420770	1047.28	351589	1047.06	253695	1195	249865	1047.28	123645		30.8867	4320
			3695.53	0.76902	3695.53	0.99499	3695.53	0.99926	3695.53	0.96911	3695.53	0.91264	3695.53	1.00363	3695.53	0.65166		300.764	18.4505	300.833	7.36363	429.378	107.474	299.799	97.2612	429.935	187.278	429.378	6335.36	429.378	1115.59		1194.08	81476.5	1194.08	71354.9	1194	422771	1046.28	347147	1046.06	254962	1194	256640	1046.28	122258		30.8367	4325
			3693.6	0.76855	3693.6	0.99505	3693.6	0.99978	3693.6	0.96836	3693.6	0.91573	3693.6	1.00215	3693.6	0.64909		301.728	15.2094	301.797	7.09456	431.145	111.518	300.764	92.4364	431.703	210.646	431.145	6595.83	431.145	1107.07		1193.08	80546.2	1193.08	70704.6	1193	423634	1045.28	349861	1045.06	254962	1193	255064	1045.28	123424		30.7867	4310
			3691.67	0.76841	3691.67	0.99544	3691.67	1	3691.67	0.96766	3691.67	0.91852	3691.67	0.99886	3691.67	0.6465		302.692	12.1056	302.761	7.02975	432.911	119.562	301.728	88.7384	433.468	194.014	432.911	6996.12	432.911	1256.61		1192.08	82370	1192.08	68589.3	1192	422749	1044.28	353107	1044.06	257112	1192	256563	1044.28	124550		30.7367	4775
			3689.74	0.7688	3689.74	0.99593	3689.74	0.99944	3689.74	0.96862	3689.74	0.91959	3689.74	0.99497	3689.74	0.64522		303.656	9.57443	303.726	7.72645	434.678	115.607	302.692	85.9454	435.235	196.862	434.678	7632.5	434.678	1210.2		1191.08	82939.2	1191.08	69441.1	1191	423172	1043.28	351901	1043.06	255313	1191	254909	1043.28	123092		30.6867	5125
			3687.81	0.76903	3687.81	0.99626	3687.81	0.99817	3687.81	0.97221	3687.81	0.91925	3687.81	0.99315	3687.81	0.64592		304.621	9.19109	304.69	8.12019	436.442	109.651	303.656	83.3747	437.002	190.212	436.442	8272.65	436.442	1309.86		1190.08	80972	1190.08	70698	1190	426593	1042.28	352725	1042.06	256570	1190	253979	1042.28	124359		30.6367	5190
			3685.88	0.76887	3685.88	0.99674	3685.88	0.99728	3685.88	0.97435	3685.88	0.91798	3685.88	0.99453	3685.88	0.64789		305.585	8.61623	305.654	8.04499	438.209	97.6959	304.621	80.1172	438.766	153.525	438.209	9170.92	438.209	1321.58		1189.08	81954.1	1189.08	70831	1189	425577	1041.28	352041	1041.06	255575	1189	255450	1041.28	125605		30.5867	5830
			3683.95	0.76844	3683.95	0.99756	3683.95	0.99701	3683.95	0.97299	3683.95	0.91635	3683.95	0.99669	3683.95	0.64919		306.549	7.52191	306.618	8.50177	439.973	119.74	305.585	77.7336	440.532	148.49	439.973	9716.99	439.973	1479.35		1188.08	81644.8	1188.08	71588.7	1188	424930	1040.28	352132	1040.06	254178	1188	255507	1040.28	123846		30.5367	6050
			3682.03	0.76791	3682.03	0.99819	3682.03	0.99694	3682.03	0.97072	3682.03	0.91565	3682.03	0.99683	3682.03	0.64797		307.513	6.12996	307.583	9.6177	441.738	119.785	306.549	76.2947	442.295	131.523	441.738	9955.12	441.738	1317.18		1187.08	82142.7	1187.08	70023.8	1187	422765	1039.28	349328	1039.06	254841	1187	253344	1039.28	124520		30.4867	6430
			3680.1	0.76728	3680.1	0.99801	3680.1	0.99685	3680.1	0.96915	3680.1	0.91596	3680.1	0.99476	3680.1	0.64369		308.478	4.93234	308.547	10.9648	443.501	93.8289	307.513	74.7212	444.06	116.391	443.501	10295.1	443.501	1493.07		1186.08	79927.7	1186.08	71822.2	1186	422274	1038.28	350494	1038.06	255484	1186	256252	1038.28	124248		30.4367	7040
			3678.17	0.76686	3678.17	0.99694	3678.17	0.99651	3678.17	0.96772	3678.17	0.91635	3678.17	0.99283	3678.17	0.63782		309.442	4.04223	309.511	11.7386	445.264	101.874	308.478	71.5791	445.823	110.116	445.264	10419.1	445.264	1465.01		1185.08	80265.5	1185.08	72701.1	1185	425616	1037.28	350383	1037.06	259806	1185	255459	1037.28	125223		30.3867	7110
			3676.24	0.76707	3676.24	0.99541	3676.24	0.99555	3676.24	0.9675	3676.24	0.91655	3676.24	0.99377	3676.24	0.6333		310.406	2.86303	310.475	12.1935	447.029	111.918	309.442	68.5135	447.588	107.338	447.029	10609	447.029	1327.01		1184.08	80475.1	1184.08	70912.9	1184	423360	1036.28	352423	1036.06	258278	1184	254842	1036.28	123303		30.3367	7385
			3674.31	0.7673	3674.31	0.99388	3674.31	0.99447	3674.31	0.97184	3674.31	0.91651	3674.31	0.99738	3674.31	0.63247		311.37	2.25525	311.44	12.2726	448.791	101.963	310.406	69.0149	449.35	136.259	448.791	10334.8	448.791	1549.06		1183.08	80179.5	1183.08	72487	1183	428243	1035.28	353428	1035.06	258891	1183	257100	1035.28	124861		30.2867	7960
			3672.38	0.76672	3672.38	0.99244	3672.38	0.99405	3672.38	0.97218	3672.38	0.91608	3672.38	1	3672.38	0.63481		312.334	2.84828	312.404	12.1785	450.555	84.0069	311.37	69.8581	451.114	147.673	450.555	10356.6	450.555	1601.16		1182.08	81441.5	1182.08	70168	1182	423469	1034.28	353479	1034.06	262318	1182	256975	1034.28	125856		30.2367	8535
			3670.45	0.76597	3670.45	0.99087	3670.45	0.99361	3670.45	0.96637	3670.45	0.91523	3670.45	0.99942	3670.45	0.63838		313.299	4.68791	313.368	12.2029	452.317	94.0519	312.334	69.1107	452.875	132.637	452.317	10448.3	452.317	1565.32		1181.08	82860.2	1181.08	69702.3	1181	425182	1033.28	354293	1033.06	262680	1181	254011	1033.28	125062		30.1867	8900
			3668.52	0.76574	3668.52	0.98903	3668.52	0.9929	3668.52	0.96596	3668.52	0.91411	3668.52	0.99532	3668.52	0.64188		314.263	5.17803	314.332	12.5626	454.08	96.0959	313.299	66.1177	454.638	132.161	454.08	10354.1	454.08	1535.54		1180.08	80959.3	1180.08	70180.6	1180	428566	1032.28	355217	1032.06	261052	1180	256558	1032.28	126168		30.1367	9085
			3666.6	0.76563	3666.6	0.98715	3666.6	0.99253	3666.6	0.96823	3666.6	0.91288	3666.6	0.99062	3666.6	0.64468		315.227	4.93439	315.296	14.7548	455.841	96.1399	314.263	64.8908	456.399	123.156	455.841	10459.6	455.841	1675.8		1179.08	81007.5	1179.08	71356.2	1179	430390	1031.28	355810	1031.06	259364	1179	257295	1031.28	127092		30.0867	9705
			3664.67	0.7654	3664.67	0.98558	3664.67	0.99245	3664.67	0.96762	3664.67	0.91122	3664.67	0.98624	3664.67	0.64658		316.191	4.70998	316.261	16.7502	457.601	110.185	315.227	65.1292	458.161	116.392	457.601	10829.3	457.601	1598.12		1178.08	81077.7	1178.08	71792.9	1178	429785	1030.28	354383	1030.06	260992	1178	257101	1030.28	128107		30.0367	9965
			3662.74	0.76518	3662.74	0.98455	3662.74	0.99237	3662.74	0.96759	3662.74	0.90959	3662.74	0.98299	3662.74	0.64751		317.156	4.50961	317.225	17.0313	459.364	102.229	316.191	65.6946	459.922	125.177	459.364	11218.8	459.364	1754.49		1177.08	81367.1	1177.08	72001.3	1177	428440	1029.28	360162	1029.06	260660	1177	256850	1029.28	127434		29.9867	10385
			3660.81	0.76483	3660.81	0.98381	3660.81	0.9922	3660.81	0.96971	3660.81	0.90833	3660.81	0.98168	3660.81	0.64701		318.12	4.10098	318.189	15.2783	461.123	100.274	317.156	66.1463	461.683	140.689	461.123	11702.3	461.123	1690.91		1176.08	80533.6	1176.08	70696.4	1176	426334	1028.28	355509	1028.06	263876	1176	258102	1028.28	128881		29.9367	10775
			3658.88	0.76422	3658.88	0.98267	3658.88	0.9915	3658.88	0.97043	3658.88	0.90657	3658.88	0.98062	3658.88	0.64459		319.084	2.96498	319.153	14.6197	462.885	90.3179	318.12	66.0148	463.443	138.721	462.885	12535.7	462.885	1741.39		1175.08	81374.5	1175.08	72537.9	1175	425941	1027.28	354946	1027.06	261544	1175	259529	1027.28	128158		29.8867	10715
			3656.95	0.76338	3656.95	0.98093	3656.95	0.98986	3656.95	0.96885	3656.95	0.90414	3656.95	0.97806	3656.95	0.64055		320.048	1.63109	320.118	15.4976	464.644	88.3629	319.084	64.1841	465.204	155.575	464.644	13233.1	464.644	1799.9		1174.08	81121.2	1174.08	72236.1	1174	425079	1026.28	354715	1026.06	257906	1174	257739	1026.28	128992		29.8367	11125
			3655.02	0.76242	3655.02	0.97913	3655.02	0.98814	3655.02	0.96884	3655.02	0.9012	3655.02	0.97616	3655.02	0.63583		321.012	0.51398	321.082	16.7516	466.403	96.4069	320.048	63.5792	466.963	156.11	466.403	13884.3	466.403	1958.47		1173.08	82320.4	1173.08	71942.7	1173	429287	1025.28	354695	1025.06	264248	1173	259083	1025.28	127776		29.7867	11405
			3653.09	0.76147	3653.09	0.97792	3653.09	0.98743	3653.09	0.96697	3653.09	0.89738	3653.09	0.97803	3653.09	0.63101		321.977	0.20871	322.046	18.0328	468.164	92.4519	321.012	64.4087	468.723	136.072	468.164	14861.7	468.164	2039.1		1172.08	82342	1172.08	70741	1172	427620	1024.28	355298	1024.06	264147	1172	258706	1024.28	129544		29.7367	11050
			3651.17	0.76076	3651.17	0.97747	3651.17	0.98649	3651.17	0.95848	3651.17	0.89301	3651.17	0.98068	3651.17	0.62625		322.941	0.80695	323.01	18.9756	469.922	94.4959	321.977	65.2996	470.481	172.995	469.922	15874.8	469.922	2161.77		1171.08	79882.5	1171.08	72375.2	1171	425626	1023.28	356624	1023.06	265494	1171	261136	1023.28	130117		29.6867	10800
			3649.24	0.76032	3649.24	0.97717	3649.24	0.98349	3649.24	0.95038	3649.24	0.88978	3649.24	0.97642	3649.24	0.62222		323.905	1.3733	323.974	18.9608	471.68	90.5409	322.941	65.2499	472.239	192.254	471.68	17036	471.68	2344.48		1170.08	80992.7	1170.08	72492.1	1170	427965	1022.28	359408	1022.06	265132	1170	258054	1022.28	130781		29.6367	10790
			3647.31	0.75993	3647.31	0.97617	3647.31	0.98014	3647.31	0.9506	3647.31	0.88903	3647.31	0.96777	3647.31	0.61969		324.87	0.49541	324.939	19.405	473.439	94.5849	323.905	64.4518	473.998	226.36	473.439	18225.1	473.439	2447.25		1169.08	79377.2	1169.08	72176.4	1169	424862	1021.28	358574	1021.06	263876	1169	258333	1021.28	131343		29.5867	10835
			3645.38	0.75917	3645.38	0.97459	3645.38	0.97849	3645.38	0.95574	3645.38	0.88987	3645.38	0.96417	3645.38	0.61815		325.834	-0.14139	325.903	20.8034	475.196	100.629	324.87	63.7151	475.755	240.733	475.196	19412.2	475.196	2862.06		1168.08	80731	1168.08	71929.5	1168	427770	1020.28	357609	1020.06	266710	1168	259242	1020.28	132007		29.5367	10760
			3643.45	0.75789	3643.45	0.97333	3643.45	0.97769	3643.45	0.95875	3643.45	0.89067	3643.45	0.96404	3643.45	0.61644		326.798	-0.22141	326.867	21.9911	476.953	78.6739	325.834	63.1996	477.514	229.391	476.953	21055.1	476.953	3082.92		1167.08	80363.4	1167.08	71609.4	1167	425124	1019.28	355448	1019.06	267534	1167	257716	1019.28	131293		29.4867	10295
			3641.52	0.75633	3641.52	0.97252	3641.52	0.97647	3641.52	0.95788	3641.52	0.89076	3641.52	0.96295	3641.52	0.61387		327.762	0.43496	327.832	22.319	478.712	96.7179	326.798	62.9981	479.27	260.811	478.712	22292.1	478.712	3477.84		1166.08	82530.5	1166.08	71148.5	1166	421127	1018.28	357619	1018.06	265343	1166	257259	1018.28	131163		29.4367	10205
			3639.59	0.75484	3639.59	0.9717	3639.59	0.97462	3639.59	0.95555	3639.59	0.88943	3639.59	0.9601	3639.59	0.61028		328.726	1.92537	328.796	21.9388	480.468	82.7629	327.762	62.9268	481.027	282.092	480.468	23471	480.468	3826.78		1165.08	80843	1165.08	73087	1165	425548	1017.28	358825	1017.06	264831	1165	259227	1017.28	133364		29.3867	9620
			3637.66	0.75347	3637.66	0.97048	3637.66	0.97258	3637.66	0.95402	3637.66	0.88607	3637.66	0.95747	3637.66	0.60584		329.691	3.45057	329.76	20.5628	482.224	98.8069	328.726	62.4768	482.784	287.27	482.224	24077.8	482.224	4519.77		1164.08	80874	1164.08	71927.7	1164	426809	1016.28	358875	1016.06	262761	1164	259684	1016.28	134107		29.3367	9100
			3635.74	0.75219	3635.74	0.96864	3635.74	0.97064	3635.74	0.95223	3635.74	0.88152	3635.74	0.95647	3635.74	0.60089		330.655	3.41148	330.724	19.685	483.981	88.8519	329.691	61.804	484.54	324.682	483.981	24234.6	483.981	5038.81		1163.08	80421.5	1163.08	72760.1	1163	430517	1015.28	362745	1015.06	265625	1163	260545	1015.28	131866		29.2867	8665
			3633.81	0.75088	3633.81	0.9664	3633.81	0.96884	3633.81	0.94889	3633.81	0.87687	3633.81	0.95616	3633.81	0.59573		331.619	2.71	331.688	20.118	485.736	96.8959	330.655	61.9127	486.297	354.104	485.736	23763.3	485.736	5863.95		1162.08	80381	1162.08	71923.9	1162	433063	1014.28	363167	1014.06	265675	1162	259769	1014.28	132881		29.2367	8380
			3631.88	0.74937	3631.88	0.96411	3631.88	0.96685	3631.88	0.94419	3631.88	0.8724	3631.88	0.95443	3631.88	0.59054		332.583	1.9232	332.653	21.2962	487.491	90.9409	331.619	62.4894	488.051	396.838	487.491	22622	487.491	6559.03		1161.08	80302.8	1161.08	72685.5	1161	431316	1013.28	363730	1013.06	268479	1161	260787	1013.28	132429		29.1867	7340
			3629.95	0.74785	3629.95	0.962	3629.95	0.9637	3629.95	0.93851	3629.95	0.86837	3629.95	0.95002	3629.95	0.58589		333.548	1.3119	333.617	21.6513	489.246	84.9849	332.583	63.1837	489.806	441.224	489.246	20660.6	489.246	7250.26		1160.08	80724.9	1160.08	73628.4	1160	427934	1012.28	360021	1012.06	267394	1160	261629	1012.28	132419		29.1367	6710
			3628.02	0.74669	3628.02	0.95979	3628.02	0.95974	3628.02	0.93814	3628.02	0.86535	3628.02	0.94465	3628.02	0.58254		334.512	0.80416	334.581	20.9943	491.002	85.0299	333.548	63.7354	491.562	478.952	491.002	18165.3	491.002	7677.43		1159.08	80177.9	1159.08	71629.8	1159	429302	1011.28	361991	1011.06	264469	1159	261698	1011.28	131524		29.0867	6205
			3626.09	0.7454	3626.09	0.95678	3626.09	0.95724	3626.09	0.94271	3626.09	0.86381	3626.09	0.94181	3626.09	0.58052		335.476	0.5701	335.545	20.3634	492.755	99.0739	334.512	65.5345	493.315	547.483	492.755	16063.7	492.755	8018.74		1158.08	79883	1158.08	72131.2	1158	427877	1010.28	362383	1010.06	264449	1158	262288	1010.28	131635		29.0367	5580
			3624.16	0.74346	3624.16	0.95293	3624.16	0.95612	3624.16	0.94512	3624.16	0.86305	3624.16	0.94139	3624.16	0.57886		336.44	0.65053	336.51	19.7586	494.509	71.1189	335.476	68.0992	495.069	646.231	494.509	14012.3	494.509	8049.99		1157.08	80659	1157.08	72393.7	1157	429176	1009.28	362212	1009.06	267725	1157	259360	1009.28	131685		28.9867	4890
			3622.23	0.74116	3622.23	0.94918	3622.23	0.95473	3622.23	0.94481	3622.23	0.86155	3622.23	0.94065	3622.23	0.57651		337.404	1.03469	337.474	19.0927	496.262	99.1629	336.44	68.2459	496.824	721.828	496.262	12144.6	496.262	7483.38		1156.08	78170.1	1156.08	72377.7	1156	429033	1008.28	361880	1008.06	264057	1156	263018	1008.28	131725		28.9367	4355
			3620.3	0.73898	3620.3	0.94613	3620.3	0.95184	3620.3	0.94185	3620.3	0.85893	3620.3	0.93709	3620.3	0.5731		338.369	1.76147	338.438	18.3466	498.017	91.2069	337.404	66.0624	498.577	752.014	498.017	10839.1	498.017	6886.72		1155.08	80304.3	1155.08	71366.7	1155	431636	1007.28	362172	1007.06	266358	1155	261075	1007.28	135685		28.8867	3920
			3618.38	0.73705	3618.38	0.94335	3618.38	0.94784	3618.38	0.93712	3618.38	0.8553	3618.38	0.9318	3618.38	0.56909		339.333	3.46166	339.402	18.2259	499.769	103.252	338.369	63.2411	500.329	726.27	499.769	9853.36	499.769	6112.2		1154.08	79110.5	1154.08	74627.5	1154	429876	1006.28	360996	1006.06	269906	1154	259331	1006.28	135695		28.8367	3240
			3616.45	0.73521	3616.45	0.94007	3616.45	0.94434	3616.45	0.93202	3616.45	0.85078	3616.45	0.92744	3616.45	0.56515		340.297	4.0227	340.366	18.9085	501.521	109.296	339.333	61.8112	502.083	684.576	501.521	9035.67	501.521	5431.62		1153.08	80340.6	1153.08	73217.8	1153	428076	1005.28	364323	1005.06	268348	1153	261601	1005.28	138399		28.7867	3215
			3614.52	0.73317	3614.52	0.93594	3614.52	0.94149	3614.52	0.92764	3614.52	0.84599	3614.52	0.9231	3614.52	0.56149		341.261	3.0074	341.331	19.7228	503.273	97.3409	340.297	61.424	503.835	609.922	503.273	8219.83	503.273	4821.17		1152.08	80549.8	1152.08	72684.4	1152	433245	1004.28	366252	1004.06	268770	1152	262715	1004.28	138167		28.7367	2590
			3612.59	0.73083	3612.59	0.93139	3612.59	0.93864	3612.59	0.92643	3612.59	0.84132	3612.59	0.91814	3612.59	0.55815		342.226	1.73395	342.295	20.5313	505.027	71.3849	341.261	62.0015	505.586	529.724	505.027	7866.11	505.027	4396.68		1151.08	80727	1151.08	72415.2	1151	431520	1003.28	367669	1003.06	270127	1151	263491	1003.28	139605		28.6867	2380
			3610.66	0.72834	3610.66	0.92706	3610.66	0.93564	3610.66	0.92589	3610.66	0.83709	3610.66	0.91473	3610.66	0.55513		343.19	1.44006	343.259	21.2753	506.778	99.4299	342.226	62.6812	507.339	458.365	506.778	7516.17	506.778	3928.26		1150.08	78980.5	1150.08	73292.8	1150	429926	1002.28	367639	1002.06	270881	1150	263788	1002.28	142800		28.6367	1990
			3608.73	0.72596	3608.73	0.92316	3608.73	0.93229	3608.73	0.92302	3608.73	0.83325	3608.73	0.91499	3608.73	0.55235		344.154	1.57936	344.223	21.7273	508.529	99.4739	343.19	62.7271	509.09	409.489	508.529	6928.18	508.529	3939.89		1149.08	80709.8	1149.08	73632.7	1149	430519	1001.28	366936	1001.06	273363	1149	265786	1001.28	143283		28.5867	1730
			3606.8	0.72378	3606.8	0.91953	3606.8	0.92896	3606.8	0.92069	3606.8	0.82957	3606.8	0.91848	3606.8	0.54984		345.118	0.55375	345.188	22.6585	510.279	89.5189	344.154	62.5091	510.84	347.47	510.279	6592.23	510.279	3647.55		1148.08	80093.5	1148.08	73963.2	1148	434142	1000.28	369589	1000.06	275212	1148	265164	1000.28	143233		28.5367	1450
			3604.87	0.72161	3604.87	0.91598	3604.87	0.92637	3604.87	0.91902	3604.87	0.82628	3604.87	0.92072	3604.87	0.5475		346.083	-0.19604	346.152	24.8646	512.029	99.5629	345.118	63.733	512.59	309.9	512.029	6220.14	512.029	3449.24		1147.08	81987.6	1147.08	72954.7	1147	433700	999.284	371257	999.064	271715	1147	263098	999.284	141494		28.4867	1390
			3602.95	0.71929	3602.95	0.91277	3602.95	0.9241	3602.95	0.9161	3602.95	0.82362	3602.95	0.91824	3602.95	0.54492		347.047	0.27133	347.116	26.459	513.781	91.6079	346.083	64.6755	514.342	255.941	513.781	5740.15	513.781	3368.99		1146.08	82287.8	1146.08	74303.9	1146	436127	998.284	368383	998.064	271826	1146	265184	998.284	138851		28.4367	1240
			3601.02	0.71685	3601.02	0.9106	3601.02	0.92134	3601.02	0.91381	3601.02	0.82144	3601.02	0.91267	3601.02	0.54175		348.011	1.54805	348.08	26.2163	515.53	101.652	347.047	64.4175	516.091	244.641	515.53	5453.96	515.53	3170.76		1145.08	79517.3	1145.08	75770.3	1145	434749	997.284	367126	997.064	272549	1145	260794	997.284	137172		28.3867	1075
			3599.09	0.71431	3599.09	0.90946	3599.09	0.91804	3599.09	0.91346	3599.09	0.81908	3599.09	0.90743	3599.09	0.53793		348.975	0.98537	349.045	24.6652	517.279	95.6959	348.011	63.2975	517.84	242.683	517.279	4911.81	517.279	3082.57		1144.08	79055.4	1144.08	73702.1	1144	429823	996.284	373076	996.064	267796	1144	264075	996.284	138127		28.3367	1090
			3597.16	0.71178	3597.16	0.90841	3597.16	0.91447	3597.16	0.91281	3597.16	0.81554	3597.16	0.90315	3597.16	0.53357		349.94	-1.21117	350.009	25.7538	519.028	107.741	348.975	63.6757	519.589	220.041	519.028	4523.53	519.028	2908.42		1143.08	80654.8	1143.08	73626.4	1143	430061	995.284	369398	995.064	268539	1143	265008	995.284	135755		28.2867	1120
			3595.23	0.70945	3595.23	0.90653	3595.23	0.91085	3595.23	0.91123	3595.23	0.8107	3595.23	0.89992	3595.23	0.52914		350.904	-2.22791	350.973	27.2962	520.777	105.785	349.94	65.0675	521.339	221.787	520.777	3991.31	520.777	2758.31		1142.08	79232.1	1142.08	74122.9	1142	431984	994.284	369780	994.064	267685	1142	264418	994.284	134318		28.2367	985
			3593.3	0.70716	3593.3	0.90339	3593.3	0.90755	3593.3	0.90999	3593.3	0.80522	3593.3	0.89892	3593.3	0.52525		351.868	-2.39019	351.937	28.36	522.525	97.8299	350.904	64.0283	523.087	189.376	522.525	3444.92	522.525	2646.23		1141.08	77382.1	1141.08	74721.5	1141	434240	993.284	370714	993.064	266439	1141	266136	993.284	132640		28.1867	1045
			3591.37	0.70458	3591.37	0.89916	3591.37	0.90471	3591.37	0.90721	3591.37	0.79942	3591.37	0.89913	3591.37	0.52204		352.832	-2.05215	352.901	28.9405	524.272	115.874	351.868	62.0103	524.835	172.93	524.272	3028.56	524.272	2416.18		1140.08	79647.3	1140.08	73711.5	1140	436322	992.284	367920	992.064	262509	1140	265832	992.284	132127		28.1367	910
			3589.44	0.70194	3589.44	0.89454	3589.44	0.90169	3589.44	0.90061	3589.44	0.79357	3589.44	0.89891	3589.44	0.51923		353.796	-1.52748	353.866	29.8906	526.022	89.9189	352.832	60.2582	526.582	173.044	526.022	2522.13	526.022	2098.18		1139.08	79555.5	1139.08	73927.7	1139	434562	991.284	366745	991.064	264690	1139	266633	991.284	132097		28.0867	910
			3587.52	0.69968	3587.52	0.89026	3587.52	0.89813	3587.52	0.8949	3587.52	0.78809	3587.52	0.89894	3587.52	0.51668		354.761	-2.03928	354.83	31.4779	527.769	109.963	353.796	59.5823	528.331	176.803	527.769	2179.66	527.769	1972.19		1138.08	79906.3	1138.08	73971.8	1138	434113	990.284	368644	990.064	266238	1138	266439	990.284	132670		28.0367	895
			3585.59	0.69752	3585.59	0.88643	3585.59	0.89471	3585.59	0.89482	3585.59	0.78309	3585.59	0.89909	3585.59	0.51443		355.725	-3.26846	355.794	33.4872	529.516	104.008	354.761	60.1171	530.078	185.288	529.516	1773.13	529.516	1780.25		1137.08	80352.7	1137.08	75608.3	1137	438665	989.284	365860	989.064	263916	1137	269779	989.284	131745		27.9867	745
			3583.66	0.69494	3583.66	0.88288	3583.66	0.89165	3583.66	0.89505	3583.66	0.77866	3583.66	0.89806	3583.66	0.51229		356.689	-4.34531	356.759	35.6688	531.262	112.052	355.725	61.9568	531.824	174.726	531.262	1566.54	531.262	1606.34		1136.08	80231.6	1136.08	73240.7	1136	440239	988.284	368152	988.064	262851	1136	267510	988.284	132459		27.9367	800
			3581.73	0.69208	3581.73	0.87958	3581.73	0.88837	3581.73	0.89186	3581.73	0.77519	3581.73	0.89608	3581.73	0.50997		357.653	-4.92434	357.723	37.8269	533.008	108.097	356.689	63.0147	533.57	154.329	533.008	1151.89	533.008	1340.46		1135.08	81597.1	1135.08	73942.5	1135	434290	987.284	366785	987.064	264650	1135	266485	987.284	131675		27.8867	715
			3579.8	0.68931	3579.8	0.8767	3579.8	0.88469	3579.8	0.88753	3579.8	0.77279	3579.8	0.89318	3579.8	0.50735		358.618	-4.8841	358.687	39.7961	534.754	110.141	357.653	62.9624	535.315	162.963	534.754	837.216	534.754	1216.62		1134.08	80503.1	1134.08	74420.6	1134	434052	986.284	366825	986.064	263715	1134	268308	986.284	133424		27.8367	725
			3577.87	0.6867	3577.87	0.87428	3577.87	0.88093	3577.87	0.88369	3577.87	0.7707	3577.87	0.89007	3577.87	0.5042		359.582	-3.57029	359.651	41.323	536.499	104.186	358.618	62.483	537.063	124.593	536.499	678.477	536.499	1206.8		1133.08	79226.8	1133.08	73882.1	1133	434086	985.284	363931	985.064	262529	1133	266771	985.284	134248		27.7867	740
			3575.94	0.68408	3575.94	0.87178	3575.94	0.87744	3575.94	0.88007	3575.94	0.76831	3575.94	0.88844	3575.94	0.50042		360.546	-1.97947	360.615	41.9976	538.245	124.23	359.582	62.8406	538.808	147.623	538.245	533.709	538.245	1027.03		1132.08	79089.2	1132.08	74656	1132	436249	984.284	367719	984.064	266308	1132	267741	984.284	137976		27.7367	730
			3574.01	0.68136	3574.01	0.86869	3574.01	0.8744	3574.01	0.87755	3574.01	0.76596	3574.01	0.88718	3574.01	0.49651		361.51	0.02152	361.58	43.2523	539.989	102.274	360.546	63.4632	540.552	157.145	539.989	322.865	539.989	949.277		1131.08	79196.7	1131.08	74010	1131	434611	983.284	369770	983.064	268378	1131	267489	983.284	142489		27.6867	725
			3572.09	0.67871	3572.09	0.86528	3572.09	0.87192	3572.09	0.87685	3572.09	0.76338	3572.09	0.88392	3572.09	0.49321		362.475	1.02053	362.544	45.1961	541.734	108.319	361.51	64.6561	542.297	154.085	541.734	298.003	541.734	805.561		1130.08	80468.1	1130.08	76215.9	1130	438691	982.284	371981	982.064	270037	1130	267484	982.284	148348		27.6367	750
			3570.16	0.67632	3570.16	0.86205	3570.16	0.86938	3570.16	0.876	3570.16	0.75989	3570.16	0.87849	3570.16	0.49071		363.439	-0.10377	363.508	47.565	543.48	102.363	362.475	64.731	544.041	159.5	543.48	167.112	543.48	721.871		1129.08	80282.4	1129.08	75575.6	1129	439087	981.284	374362	981.064	276660	1129	266983	981.284	155172		27.5867	695
			3568.23	0.67422	3568.23	0.85906	3568.23	0.86565	3568.23	0.87317	3568.23	0.75596	3568.23	0.87272	3568.23	0.48867		364.403	-2.59656	364.472	50.0308	545.224	100.408	363.439	62.3607	545.784	135.357	545.224	20.146	545.224	704.216		1128.08	78001.9	1128.08	77142.9	1128	438042	980.284	378996	980.064	280348	1128	268228	980.284	157323		27.5367	635
			3566.3	0.67225	3566.3	0.85637	3566.3	0.86114	3566.3	0.87009	3566.3	0.75236	3566.3	0.87111	3566.3	0.48658		365.367	-2.62049	365.437	51.4677	546.967	120.452	364.403	58.6169	547.528	144.159	546.967	19.1164	546.967	658.589		1127.08	78264.6	1127.08	75521	1127	436148	979.284	379186	979.064	281544	1127	266032	979.284	158277		27.4867	685
			3564.37	0.67017	3564.37	0.85401	3564.37	0.85785	3564.37	0.86824	3564.37	0.74903	3564.37	0.87475	3564.37	0.48419		366.332	-1.82088	366.401	50.9196	548.71	114.497	365.367	59.1562	549.273	135.108	548.71	-47.9618	548.71	612.992		1126.08	79835.7	1126.08	74847	1126	438070	978.284	382201	978.064	284137	1126	266376	978.284	158991		27.4367	745
			3562.44	0.66795	3562.44	0.85179	3562.44	0.85562	3562.44	0.86631	3562.44	0.74566	3562.44	0.87759	3562.44	0.4816		367.296	-0.91371	367.365	50.0852	550.453	100.541	366.332	60.7332	551.015	111.841	550.453	-89.0722	550.453	567.425		1125.08	79839.4	1125.08	74368.7	1125	439393	977.284	384674	977.064	282730	1125	269111	977.284	152921		27.3867	740
			3560.51	0.66561	3560.51	0.84943	3560.51	0.85312	3560.51	0.86446	3560.51	0.74275	3560.51	0.87732	3560.51	0.47923		368.26	-0.22219	368.329	50.1951	552.195	110.586	367.296	61.7503	552.758	125.751	552.195	-80.2448	552.195	537.886		1124.08	80375.6	1124.08	75119.9	1124	437873	976.284	384010	976.064	281805	1124	270388	976.284	143414		27.3367	695
			3558.58	0.66316	3558.58	0.84674	3558.58	0.85017	3558.58	0.86336	3558.58	0.74067	3558.58	0.8755	3558.58	0.47742		369.224	0.39479	369.293	51.2865	553.937	108.63	368.26	62.0076	554.5	124.751	553.937	2.18537	553.937	436.376		1123.08	80411.7	1123.08	75263	1123	438410	975.284	378533	975.064	277705	1123	272099	975.284	136650		27.2867	795
			3556.66	0.66064	3556.66	0.84378	3556.66	0.84733	3556.66	0.8623	3556.66	0.73866	3556.66	0.8721	3556.66	0.47589		370.188	0.70918	370.258	51.6434	555.679	108.675	369.224	63.082	556.241	122.485	555.679	-104.519	555.679	600.895		1122.08	78431.4	1122.08	76406.5	1122	442463	974.284	375066	974.064	272499	1122	267871	974.284	130831		27.2367	725
			3554.73	0.65825	3554.73	0.84104	3554.73	0.84478	3554.73	0.86092	3554.73	0.73613	3554.73	0.86828	3554.73	0.47398		371.153	0.07133	371.222	51.9469	557.42	102.719	370.188	65.1102	557.983	113.975	557.42	-129.285	557.42	395.429		1121.08	78924.6	1121.08	75696	1121	443574	973.284	374252	973.064	269363	1121	268671	973.284	127906		27.1867	755
			3552.8	0.65605	3552.8	0.83884	3552.8	0.84235	3552.8	0.86011	3552.8	0.73311	3552.8	0.86727	3552.8	0.47132		372.117	-0.8767	372.186	52.8807	559.161	106.763	371.153	65.6556	559.724	126.97	559.161	-166.09	559.161	450.003		1120.08	80201	1120.08	75297.1	1120	439817	972.284	371699	972.064	266549	1120	271216	972.284	122510		27.1367	700
			3550.87	0.65389	3550.87	0.83718	3550.87	0.83998	3550.87	0.85963	3550.87	0.72937	3550.87	0.86822	3550.87	0.46824		373.081	-1.36816	373.15	54.0092	560.902	92.8079	372.117	65.4674	561.464	110.553	560.902	-58.945	560.902	424.603		1119.08	79771.7	1119.08	75912.8	1119	439674	971.284	369669	971.064	262147	1119	271939	971.284	119092		27.0867	740
			3548.94	0.65179	3548.94	0.83606	3548.94	0.83776	3548.94	0.85684	3548.94	0.72488	3548.94	0.86853	3548.94	0.46536		374.045	-0.76225	374.115	54.0948	562.643	100.852	373.081	65.4838	563.204	122.889	562.643	-77.829	562.643	351.233		1118.08	81018.9	1118.08	77091.1	1118	443992	970.284	366875	970.064	259766	1118	271683	970.284	115876		27.0367	685
			3547.01	0.64995	3547.01	0.83536	3547.01	0.83567	3547.01	0.85246	3547.01	0.72003	3547.01	0.86946	3547.01	0.46294		375.01	-0.1226	375.079	52.1801	564.383	88.8969	374.045	66.4898	564.944	129.615	564.383	-8.77354	564.383	409.886		1117.08	78907.6	1117.08	76371.5	1117	441661	969.284	362383	969.064	257555	1117	272598	969.284	113042		26.9867	595
			3545.08	0.64817	3545.08	0.83463	3545.08	0.83344	3545.08	0.85028	3545.08	0.71489	3545.08	0.87046	3545.08	0.46083		375.974	-0.03412	376.043	51.1601	566.122	98.9409	375.01	66.739	566.684	121.433	566.122	24.2121	566.122	436.563		1116.08	80212.2	1116.08	77232.5	1116	442100	968.284	359569	968.064	255293	1116	271946	968.284	108842		26.9367	730
			3543.15	0.64604	3543.15	0.83345	3543.15	0.83079	3543.15	0.84974	3543.15	0.7097	3543.15	0.86678	3543.15	0.459		376.938	-0.10902	377.007	50.4608	567.862	94.9859	375.974	65.2075	568.425	119.59	567.862	33.1884	567.862	463.271		1115.08	78875.9	1115.08	75996.3	1115	441207	967.284	359499	967.064	253866	1115	272804	967.284	106349		26.8867	820
			3541.23	0.64361	3541.23	0.83152	3541.23	0.82792	3541.23	0.84769	3541.23	0.70513	3541.23	0.85934	3541.23	0.45753		377.902	-0.1807	377.972	49.3426	569.601	103.03	376.938	64.1289	570.164	106.274	569.601	124.106	569.601	472.001		1114.08	79445.5	1114.08	76446.4	1114	442637	966.284	356875	966.064	249736	1114	274083	966.284	104620		26.8367	730
			3539.3	0.64117	3539.3	0.82862	3539.3	0.82534	3539.3	0.84367	3539.3	0.7015	3539.3	0.85445	3539.3	0.45616		378.866	-0.13754	378.936	47.2972	571.34	77.0749	377.902	63.9566	571.903	100.299	571.34	158.974	571.34	380.757		1113.08	79658.2	1113.08	76466.6	1113	441178	965.284	354594	965.064	248932	1113	272958	965.284	102751		26.7867	815
			3537.37	0.63883	3537.37	0.82487	3537.37	0.82307	3537.37	0.83912	3537.37	0.69854	3537.37	0.85427	3537.37	0.45426		379.831	0.22277	379.9	44.9335	573.076	77.1189	378.866	64.4094	573.641	98.3552	573.076	95.7513	573.076	415.519		1112.08	78853.2	1112.08	76587.2	1112	441625	964.284	355730	964.064	249625	1112	274015	964.284	103002		26.7367	860
			3535.44	0.63645	3535.44	0.82056	3535.44	0.82059	3535.44	0.83568	3535.44	0.69593	3535.44	0.85505	3535.44	0.45138		380.795	0.09686	380.864	42.3433	574.814	89.1639	379.831	64.8658	575.379	64.6181	574.814	224.531	574.814	392.323		1111.08	79570.7	1111.08	76981.8	1111	446968	963.284	357318	963.064	245545	1111	272554	963.284	103133		26.6867	810
			3533.51	0.6341	3533.51	0.81586	3533.51	0.8178	3533.51	0.83394	3533.51	0.69391	3533.51	0.85374	3533.51	0.44772		381.759	-0.79088	381.829	40.2478	576.552	63.2079	380.795	65.3143	577.117	79.504	576.552	253.261	576.552	415.152		1110.08	77535.6	1110.08	76987.2	1110	445442	962.284	355117	962.064	247806	1110	272891	962.284	102008		26.6367	865
			3531.58	0.63193	3531.58	0.81109	3531.58	0.81509	3531.58	0.83321	3531.58	0.69253	3531.58	0.85149	3531.58	0.44419		382.724	-1.73025	382.793	38.6779	578.289	81.2529	381.759	66.1444	578.854	76.1211	578.289	389.943	578.289	424.003		1109.08	79488.6	1109.08	76385.2	1109	444212	961.284	357016	961.064	248922	1109	272796	961.284	103837		26.5867	945
			3529.65	0.62995	3529.65	0.8069	3529.65	0.81255	3529.65	0.8327	3529.65	0.69082	3529.65	0.85054	3529.65	0.44173		383.688	-2.17992	383.757	37.4967	580.027	89.2969	382.724	66.9297	580.591	84.4526	580.027	354.605	580.027	382.881		1108.08	80061.8	1108.08	77613.5	1108	443404	960.284	357730	960.064	247585	1108	273780	960.284	102932		26.5367	825
			3527.72	0.62815	3527.72	0.80368	3527.72	0.81024	3527.72	0.83193	3527.72	0.68808	3527.72	0.85122	3527.72	0.44041		384.652	-2.16535	384.721	36.4381	581.763	83.3409	383.688	67.3029	582.328	75.3561	581.763	335.179	581.763	479.777		1107.08	80160.3	1107.08	76574.3	1107	442811	959.284	356664	959.064	249163	1107	273442	959.284	102681		26.4867	905
			3525.8	0.62655	3525.8	0.80142	3525.8	0.80826	3525.8	0.83025	3525.8	0.68484	3525.8	0.85183	3525.8	0.43953		385.616	-2.07053	385.685	35.2246	583.5	75.3859	384.652	67.2114	584.064	74.9531	583.5	501.744	583.5	528.699		1106.08	80281.6	1106.08	76776	1106	444532	958.284	356674	958.064	248922	1106	274967	958.284	103656		26.4367	920
			3523.87	0.62494	3523.87	0.79997	3523.87	0.80624	3523.87	0.82729	3523.87	0.68186	3523.87	0.85103	3523.87	0.43861		386.58	-1.85494	386.65	33.5742	585.236	69.4299	385.616	66.2548	585.8	111.718	585.236	520.252	585.236	497.642		1105.08	78402.5	1105.08	77882.3	1105	446614	957.284	354735	957.064	247917	1105	276758	957.284	102801		26.3867	900
			3521.94	0.62307	3521.94	0.79883	3521.94	0.80377	3521.94	0.82461	3521.94	0.67947	3521.94	0.84895	3521.94	0.43781		387.545	-1.33438	387.614	31.877	586.972	63.4749	386.58	65.5872	587.536	113.608	586.972	442.709	586.972	456.608		1104.08	77543.7	1104.08	77172.7	1104	445132	956.284	355348	956.064	248831	1104	275363	956.284	101163		26.3367	930
			3520.01	0.62108	3520.01	0.79736	3520.01	0.80122	3520.01	0.82294	3520.01	0.67765	3520.01	0.84658	3520.01	0.43747		388.509	-0.64563	388.578	30.3689	588.707	61.5189	387.545	66.3099	589.271	108.699	588.707	439.119	588.707	437.583		1103.08	78938.6	1103.08	78503.3	1103	442707	955.284	357288	955.064	246168	1103	276148	955.284	102992		26.2867	1005
			3518.08	0.61926	3518.08	0.79529	3518.08	0.79909	3518.08	0.82166	3518.08	0.67604	3518.08	0.84424	3518.08	0.43736		389.473	-0.15451	389.542	29.0508	590.44	89.5639	388.509	67.8523	591.006	114.291	590.44	431.451	590.44	518.584		1102.08	79150.9	1102.08	79481.1	1102	444325	954.284	355921	954.064	247675	1102	279606	954.284	102791		26.2367	990
			3516.15	0.61763	3516.15	0.7927	3516.15	0.79739	3516.15	0.82096	3516.15	0.67379	3516.15	0.84128	3516.15	0.43638		390.437	0.0924	390.507	27.2963	592.175	81.6079	389.473	68.3889	592.739	125.033	592.175	429.785	592.175	403.614		1101.08	79171.7	1101.08	78693.7	1101	446377	953.284	355338	953.064	248268	1101	276340	953.284	102641		26.1867	900
			3514.22	0.61594	3514.22	0.79008	3514.22	0.79567	3514.22	0.82049	3514.22	0.66991	3514.22	0.8377	3514.22	0.4335		391.402	-0.27686	391.471	25.6847	593.909	55.6529	390.437	66.9926	594.473	137.48	593.909	340.051	593.909	534.663		1100.08	81479.1	1100.08	77846.6	1100	447313	952.284	358252	952.064	249766	1100	275167	952.284	101666		26.1367	970
			3512.29	0.61397	3512.29	0.78767	3512.29	0.79339	3512.29	0.81879	3512.29	0.66498	3512.29	0.83553	3512.29	0.42903		392.366	-0.90119	392.435	25.0266	595.644	85.6969	391.402	67.1576	596.207	112.385	595.644	376.308	595.644	393.736		1099.08	82128.5	1099.08	78746.2	1099	449602	951.284	355177	951.064	249746	1099	279934	951.284	103304		26.0867	875
			3510.36	0.61183	3510.36	0.78501	3510.36	0.7907	3510.36	0.8157	3510.36	0.66097	3510.36	0.83619	3510.36	0.42463		393.33	-1.36041	393.399	24.8416	597.377	73.7419	392.366	68.014	597.941	105.932	597.377	270.488	597.377	438.824		1098.08	80511.8	1098.08	76866	1098	449457	950.284	356333	950.064	249464	1098	277336	950.284	103033		26.0367	880
			3508.44	0.60982	3508.44	0.78206	3508.44	0.78836	3508.44	0.81318	3508.44	0.65883	3508.44	0.83728	3508.44	0.42189		394.294	-1.31451	394.364	24.197	599.111	79.7859	393.33	68.4907	599.674	108.276	599.111	136.64	599.111	465.936		1097.08	77913.2	1097.08	78994.2	1097	452340	949.284	356303	949.064	248088	1097	276033	949.284	101927		25.9867	950
			3506.51	0.60822	3506.51	0.77972	3506.51	0.78684	3506.51	0.81178	3506.51	0.65801	3506.51	0.83639	3506.51	0.42088		395.259	-0.77256	395.328	22.1956	600.844	83.8299	394.294	67.9944	601.407	92.8118	600.844	148.744	600.844	439.065		1096.08	78643.3	1096.08	78444.2	1096	448216	948.284	357217	948.064	248088	1096	277066	948.284	103113		25.9367	1020
			3504.58	0.60722	3504.58	0.77846	3504.58	0.78572	3504.58	0.8107	3504.58	0.65784	3504.58	0.83452	3504.58	0.42023		396.223	0.46775	396.292	21.333	602.575	71.8749	395.259	67.9769	603.14	93.3468	602.575	82.7714	602.575	456.208		1095.08	79528.5	1095.08	77987.4	1095	446184	947.284	359338	947.064	250741	1095	277924	947.284	102912		25.8867	955
			3502.65	0.60638	3502.65	0.77758	3502.65	0.78422	3502.65	0.81076	3502.65	0.65748	3502.65	0.83267	3502.65	0.41876		397.187	1.11125	397.256	21.0748	604.307	65.9189	396.223	69.859	604.872	84.0273	604.307	24.771	604.307	265.363		1094.08	80252.9	1094.08	76884.8	1094	444234	946.284	359659	946.064	249595	1094	278982	946.284	103384		25.8367	1010
			3500.72	0.60497	3500.72	0.77628	3500.72	0.78221	3500.72	0.81147	3500.72	0.65536	3500.72	0.83067	3500.72	0.41643		398.151	1.05508	398.221	20.4456	606.039	65.9639	397.187	70.5399	606.605	82.8099	606.039	-47.2573	606.039	408.549		1093.08	79134.3	1093.08	77976.9	1093	449760	945.284	358765	945.064	250650	1093	282125	945.284	102791		25.7867	1085
			3498.79	0.60298	3498.79	0.7746	3498.79	0.78013	3498.79	0.81088	3498.79	0.65057	3498.79	0.82908	3498.79	0.41404		399.115	0.35139	399.185	19.2301	607.771	46.0079	398.151	69.9129	608.336	72.7161	607.771	-119.323	607.771	339.755		1092.08	80686.2	1092.08	79385.4	1092	453234	944.284	358755	944.064	252982	1092	282020	944.284	102862		25.7367	995
			3496.86	0.60076	3496.86	0.77316	3496.86	0.77814	3496.86	0.80883	3496.86	0.64448	3496.86	0.82842	3496.86	0.41211		400.08	-0.95012	400.149	18.4572	609.503	76.0529	399.115	68.7002	610.068	75.4612	609.503	-111.436	609.503	448.979		1091.08	78858.3	1091.08	76876.5	1091	450059	943.284	358323	943.064	253675	1091	278492	943.284	104007		25.6867	1070
			3494.93	0.5986	3494.93	0.77205	3494.93	0.77606	3494.93	0.80585	3494.93	0.63976	3494.93	0.82726	3494.93	0.41047		401.044	-1.56299	401.113	20.5073	611.232	62.0969	400.08	68.2302	611.797	81.8769	611.232	-145.634	611.232	448.211		1090.08	77910.7	1090.08	79383.5	1090	446853	942.284	362363	942.064	250610	1090	280755	942.284	103967		25.6367	1025
			3493.01	0.59667	3493.01	0.77096	3493.01	0.77392	3493.01	0.80255	3493.01	0.63734	3493.01	0.82421	3493.01	0.40866		402.008	-0.28439	402.077	21.0573	612.963	72.1419	401.044	68.2352	613.527	69.4096	612.963	-189.831	612.963	351.47		1089.08	78465	1089.08	80348.9	1089	452239	941.284	360785	941.064	251806	1089	278093	941.284	103987		25.5867	1050
			3491.08	0.59503	3491.08	0.77003	3491.08	0.77192	3491.08	0.79985	3491.08	0.63624	3491.08	0.82063	3491.08	0.40659		402.972	1.03234	403.042	19.967	614.693	74.1859	402.008	68.4908	615.258	71.004	614.693	-166.094	614.693	430.742		1088.08	79873	1088.08	79910.3	1088	451162	940.284	358102	940.064	249344	1088	275708	940.284	103163		25.5367	1055
			3489.15	0.5936	3489.15	0.76927	3489.15	0.77016	3489.15	0.79776	3489.15	0.63593	3489.15	0.81928	3489.15	0.40467		403.937	1.3765	404.006	18.279	616.423	66.2309	402.972	68.539	616.988	77.829	616.423	-46.3846	616.423	340.033		1087.08	78839.4	1087.08	79627.9	1087	453479	939.284	360282	939.064	251384	1087	276733	939.284	104399		25.4867	940
			3487.22	0.592	3487.22	0.76815	3487.22	0.76846	3487.22	0.79592	3487.22	0.63622	3487.22	0.81999	3487.22	0.40341		404.901	0.50473	404.97	17.4945	618.151	62.2749	403.937	68.0693	618.718	61.7101	618.151	75.2495	618.151	445.325		1086.08	78181.9	1086.08	80273.2	1086	453034	938.284	358845	938.064	252158	1086	275345	938.284	102008		25.4367	975
			3485.29	0.59002	3485.29	0.76638	3485.29	0.76658	3485.29	0.7943	3485.29	0.63588	3485.29	0.81965	3485.29	0.40298		405.865	-1.08353	405.934	16.8441	619.881	68.3199	404.901	67.0022	620.447	46.9478	619.881	168.875	619.881	420.651		1085.08	79147.9	1085.08	79278.8	1085	454579	937.284	361187	937.064	254007	1085	277845	937.284	102028		25.3867	1025
			3483.36	0.58827	3483.36	0.76383	3483.36	0.76481	3483.36	0.79254	3483.36	0.63332	3483.36	0.81755	3483.36	0.40329		406.829	-2.37135	406.899	14.545	621.61	64.3639	405.865	66.0493	622.176	41.8283	621.61	194.455	621.61	561.991		1084.08	78479.6	1084.08	80059.1	1084	451132	936.284	360906	936.064	252721	1084	282769	936.284	101495		25.3367	985
			3481.43	0.58723	3481.43	0.76022	3481.43	0.76343	3481.43	0.79127	3481.43	0.62863	3481.43	0.81573	3481.43	0.40391		407.793	-2.18369	407.863	12.797	623.339	70.4079	406.829	65.5141	623.903	57.3051	623.339	477.999	623.339	545.347		1083.08	79269.5	1083.08	79914.1	1083	451978	935.284	360895	935.064	251655	1083	282240	935.284	104520		25.2867	950
			3479.5	0.5862	3479.5	0.75566	3479.5	0.76201	3479.5	0.79058	3479.5	0.62374	3479.5	0.81384	3479.5	0.40395		408.758	-1.07725	408.827	12.5592	625.065	62.4529	407.793	65.6718	625.631	56.1408	625.065	623.438	625.065	616.709		1082.08	80822	1082.08	80333.4	1082	456476	934.284	360192	934.064	252992	1082	283074	934.284	103616		25.2367	1000
			3477.58	0.58448	3477.58	0.75096	3477.58	0.76008	3477.58	0.78925	3477.58	0.61989	3477.58	0.80993	3477.58	0.40265		409.722	0.08043	409.791	13.8333	626.793	58.4969	408.758	66.4755	627.359	21.911	626.793	962.889	626.793	718.095		1081.08	81470.2	1081.08	80107.5	1081	456005	933.284	362584	933.064	252118	1081	290330	933.284	105806		25.1867	940
			3475.65	0.58251	3475.65	0.74701	3475.65	0.7579	3475.65	0.78808	3475.65	0.61689	3475.65	0.80563	3475.65	0.40032		410.686	0.94437	410.755	15.0158	628.521	60.5419	409.722	67.9309	629.087	7.01451	628.521	1174.3	628.521	721.496		1080.08	79776.2	1080.08	79275.8	1080	456041	932.284	363096	932.064	253233	1080	286930	932.284	104430		25.1367	1010
			3473.72	0.58107	3473.72	0.74402	3473.72	0.75614	3473.72	0.78901	3473.72	0.61488	3473.72	0.80477	3473.72	0.39802		411.651	0.56777	411.72	15.7289	630.247	62.5859	410.686	70.5164	630.814	10.8722	630.247	1495.64	630.247	834.907		1079.08	80930	1079.08	80368.5	1079	457145	931.284	362051	931.064	256399	1079	284684	931.284	102410		25.0867	965
			3471.79	0.58037	3471.79	0.74176	3471.79	0.75521	3471.79	0.79067	3471.79	0.61432	3471.79	0.8072	3471.79	0.39647		412.615	-0.33564	412.684	15.0384	631.974	64.6309	411.651	70.4335	632.539	36.0904	631.974	1738.96	631.974	914.336		1078.08	80024.2	1078.08	79759.2	1078	454108	930.284	363197	930.064	251474	1078	283951	930.284	103485		25.0367	920
			3469.86	0.58004	3469.86	0.74015	3469.86	0.75467	3469.86	0.78995	3469.86	0.61435	3469.86	0.80846	3469.86	0.3955		413.579	-1.04793	413.648	13.8553	633.701	56.6749	412.615	68.9589	634.266	32.1207	633.701	2072.24	633.701	1037.77		1077.08	80202.6	1077.08	79209.7	1077	451371	929.284	362534	929.064	252520	1077	285244	929.284	103806		24.9867	955
			3467.93	0.5793	3467.93	0.73921	3467.93	0.7536	3467.93	0.78704	3467.93	0.61362	3467.93	0.80665	3467.93	0.39435		414.543	-1.22963	414.613	13.0508	635.427	58.7199	413.579	67.4818	635.993	11.0517	635.427	2251.47	635.427	1121.23		1076.08	79382.6	1076.08	79953.1	1076	452126	928.284	362815	928.064	251424	1076	280942	928.284	104208		24.9367	925
			3466	0.57775	3466	0.73887	3466	0.75176	3466	0.78432	3466	0.61204	3466	0.8047	3466	0.39246		415.507	-0.934	415.577	13.1563	637.151	54.7639	414.543	66.4729	637.719	-11.3007	637.151	2512.62	637.151	1050.69		1075.08	80397.1	1075.08	79904.8	1075	455231	927.284	361830	927.064	252218	1075	280354	927.284	103937		24.8867	890
			3464.07	0.57592	3464.07	0.73893	3464.07	0.74979	3464.07	0.78244	3464.07	0.61007	3464.07	0.80482	3464.07	0.38997		416.472	0.49393	416.541	13.369	638.877	64.8089	415.507	65.358	639.443	-28.4246	638.877	2799.78	638.877	1138.17		1074.08	81013.7	1074.08	82509.2	1074	458163	926.284	363810	926.064	252087	1074	282128	926.284	103123		24.8367	1010
			3462.15	0.5745	3462.15	0.73888	3462.15	0.74826	3462.15	0.78118	3462.15	0.60749	3462.15	0.80555	3462.15	0.38747		417.436	1.08047	417.505	13.6167	640.603	58.8529	416.472	62.9096	641.168	-50.0442	640.603	2878.91	640.603	1133.67		1073.08	79973.2	1073.08	83411.3	1073	459440	925.284	364061	925.064	257002	1073	281939	925.284	104007		24.7867	835
			3460.22	0.5734	3460.22	0.73843	3460.22	0.74691	3460.22	0.77999	3460.22	0.60446	3460.22	0.80406	3460.22	0.38525		418.4	0.93248	418.469	13.9078	642.326	70.8969	417.436	62.5178	642.893	-50.6776	642.326	2939.93	642.326	1153.18		1072.08	79098.4	1072.08	82374.2	1072	458800	924.284	364644	924.064	255746	1072	283434	924.284	105083		24.7367	930
			3458.29	0.57217	3458.29	0.73775	3458.29	0.74532	3458.29	0.77759	3458.29	0.60193	3458.29	0.79983	3458.29	0.38313		419.364	1.13871	419.434	14.1988	644.051	72.9419	418.4	64.079	644.618	-19.3437	644.051	2922.96	644.051	1164.7		1071.08	81312.5	1071.08	83612.4	1071	456284	923.284	364282	923.064	253324	1071	284345	923.284	104942		24.6867	875
			3456.36	0.57078	3456.36	0.73684	3456.36	0.7438	3456.36	0.77463	3456.36	0.60019	3456.36	0.79557	3456.36	0.38086		420.329	2.6359	420.398	14.4009	645.774	62.9859	419.364	64.9359	646.34	29.1448	645.774	2955.92	645.774	1070.23		1070.08	78815.5	1070.08	80691.5	1070	458664	922.284	365910	922.064	254379	1070	283103	922.284	106088		24.6367	825
			3454.43	0.56965	3454.43	0.73533	3454.43	0.7427	3454.43	0.77326	3454.43	0.59855	3454.43	0.79345	3454.43	0.37853		421.293	4.1024	421.362	14.3184	647.498	49.0309	420.329	62.6962	648.065	38.2226	647.498	2724.85	647.498	1003.77		1069.08	79036.2	1069.08	80665.4	1069	460035	921.284	370242	921.064	254278	1069	285726	921.284	106128		24.5867	840
			3452.5	0.56904	3452.5	0.73311	3452.5	0.74179	3452.5	0.77382	3452.5	0.59672	3452.5	0.79315	3452.5	0.37668		422.257	2.44275	422.326	14.4781	649.222	51.0749	421.293	60.345	649.788	14.5321	649.222	2697.76	649.222	943.323		1068.08	79633.4	1068.08	81941.4	1068	463611	920.284	366644	920.064	255746	1068	283403	920.284	106490		24.5367	850
			3450.57	0.5687	3450.57	0.73059	3450.57	0.74097	3450.57	0.77451	3450.57	0.59524	3450.57	0.79314	3450.57	0.37586		423.221	1.02637	423.291	14.9756	650.943	47.1199	422.257	63.3998	651.512	-32.6539	650.943	2360.58	650.943	972.883		1067.08	80461.4	1067.08	81147.6	1067	458656	919.284	362101	919.064	256489	1067	283288	919.284	103485		24.4867	855
			3448.64	0.56826	3448.64	0.72837	3448.64	0.74038	3448.64	0.77426	3448.64	0.59435	3448.64	0.79246	3448.64	0.37631		424.185	0.88594	424.255	15.3109	652.667	49.1639	423.221	66.3736	653.233	-39.9363	652.667	2125.4	652.667	782.467		1066.08	80919.9	1066.08	83378.8	1066	462187	918.284	366956	918.064	255203	1066	284197	918.284	104751		24.4367	860
			3446.72	0.56763	3446.72	0.72654	3446.72	0.73984	3446.72	0.77404	3446.72	0.59391	3446.72	0.7911	3446.72	0.37784		425.15	1.73326	425.219	15.1895	654.39	63.2089	424.185	67.7717	654.956	-48.0586	654.39	2034.19	654.39	804.06		1065.08	80208.5	1065.08	81840.4	1065	456719	917.284	365890	917.064	255746	1065	284927	917.284	104007		24.3867	860
			3444.79	0.567	3444.79	0.72477	3444.79	0.73924	3444.79	0.77413	3444.79	0.59437	3444.79	0.78912	3444.79	0.37991		426.114	1.8515	426.183	14.7636	656.11	65.2529	425.15	67.5625	656.678	-45.1415	656.11	1652.88	656.11	705.653		1064.08	78469	1064.08	82824.5	1064	461158	916.284	368403	916.064	255293	1064	286751	916.284	105073		24.3367	890
			3442.86	0.56669	3442.86	0.72348	3442.86	0.73877	3442.86	0.77382	3442.86	0.59575	3442.86	0.78774	3442.86	0.38176		427.078	1.64121	427.147	14.1905	657.833	57.2979	426.114	67.0877	658.399	-50.6934	657.833	1535.58	657.833	653.269		1063.08	81552	1063.08	83076.2	1063	461339	915.284	366996	915.064	256821	1063	285604	915.284	103676		24.2867	825
			3440.93	0.56675	3440.93	0.72327	3440.93	0.73872	3440.93	0.77387	3440.93	0.59656	3440.93	0.78872	3440.93	0.38293		428.042	2.22457	428.112	13.8161	659.552	59.3419	427.078	66.3025	660.12	-18.924	659.552	1408.19	659.552	556.881		1062.08	80791.9	1062.08	83137	1062	460776	914.284	369247	914.064	258429	1062	286462	914.284	104148		24.2367	815
			3439	0.56702	3439	0.72424	3439	0.73932	3439	0.77393	3439	0.59554	3439	0.79137	3439	0.38332		429.007	2.70068	429.076	13.8328	661.274	47.3869	428.042	64.5006	661.842	6.02235	661.274	1214.81	661.274	632.516		1061.08	79753	1061.08	83317.5	1061	461861	913.284	367890	913.064	257635	1061	287830	913.284	105324		24.1867	820
			3437.07	0.56736	3437.07	0.72609	3437.07	0.74013	3437.07	0.77286	3437.07	0.59305	3437.07	0.79319	3437.07	0.38305		429.971	2.16365	430.04	13.9801	662.993	59.4309	429.007	62.8814	663.561	18.2841	662.993	1105.35	662.993	594.151		1060.08	79522.8	1060.08	82270.1	1060	461249	912.284	368343	912.064	256248	1060	290292	912.284	104952		24.1367	795
			3435.14	0.56755	3435.14	0.72793	3435.14	0.74038	3435.14	0.77157	3435.14	0.59027	3435.14	0.79302	3435.14	0.38233		430.935	0.39813	431.004	13.8359	664.714	55.4749	429.971	62.5707	665.282	12.6414	664.714	1081.87	664.714	497.793		1059.08	79378.4	1059.08	84069	1059	464641	911.284	369890	911.064	254509	1059	288124	911.284	104731		24.0867	810
			3433.21	0.56749	3433.21	0.72862	3433.21	0.7402	3433.21	0.77171	3433.21	0.5882	3433.21	0.79149	3433.21	0.38134		431.899	0.86814	431.969	13.5781	666.435	57.5199	430.935	64.0141	667.003	15.79	666.435	976.375	666.435	555.457		1058.08	80554.4	1058.08	83389.2	1058	462467	910.284	370905	910.064	255042	1058	287683	910.284	105847		24.0367	865
			3431.29	0.56736	3431.29	0.72805	3431.29	0.74016	3431.29	0.77287	3431.29	0.58781	3431.29	0.7898	3431.29	0.38022		432.864	3.13256	432.933	14.5772	668.153	53.5639	431.899	64.4288	668.721	8.10044	668.153	952.787	668.153	535.119		1057.08	81791.7	1057.08	82304.6	1057	464615	909.284	370141	909.064	254791	1057	286683	909.284	106188		23.9867	765
			3429.36	0.56722	3429.36	0.72706	3429.36	0.74025	3429.36	0.77349	3429.36	0.58965	3429.36	0.78907	3429.36	0.37922		433.828	3.48941	433.897	15.743	669.873	45.6089	432.864	64.002	670.441	-18.5726	669.873	981.191	669.873	478.799		1056.08	82084.1	1056.08	83581.3	1056	462015	908.284	370574	908.064	255987	1056	290543	908.284	104701		23.9367	795
			3427.43	0.56705	3427.43	0.72631	3427.43	0.74016	3427.43	0.77307	3427.43	0.59278	3427.43	0.78868	3427.43	0.37872		434.792	2.35738	434.861	16.3162	671.591	57.6529	433.828	64.5946	672.16	-14.4462	671.591	1143.53	671.591	458.481		1055.08	81138.9	1055.08	83737.1	1055	464036	907.284	367227	907.064	255826	1055	288821	907.284	106540		23.8867	845
			3425.5	0.56707	3425.5	0.72578	3425.5	0.74004	3425.5	0.77269	3425.5	0.59523	3425.5	0.78715	3425.5	0.37892		435.756	1.09834	435.826	16.2308	673.31	61.6979	434.792	65.6194	673.877	-23.9856	673.31	1205.86	673.31	522.176		1054.08	81502.2	1054.08	85599.2	1054	462998	906.284	368312	906.064	256861	1054	285478	906.284	105063		23.8367	870
			3423.57	0.56738	3423.57	0.72532	3423.57	0.74028	3423.57	0.77354	3423.57	0.59633	3423.57	0.78587	3423.57	0.37974		436.721	1.15721	436.79	16.5698	675.027	61.7419	435.756	65.8723	675.596	-14.081	675.027	1310.11	675.027	363.873		1053.08	80136.7	1053.08	84247.7	1053	464777	905.284	367840	905.064	257344	1053	286815	905.284	105203		23.7867	720
			3421.64	0.56785	3421.64	0.72534	3421.64	0.74091	3421.64	0.77484	3421.64	0.59678	3421.64	0.78726	3421.64	0.38101		437.685	1.43035	437.754	17.6667	676.746	49.7869	436.721	64.015	677.313	-5.2283	676.746	1444.37	676.746	443.588		1052.08	79570.2	1052.08	86054.4	1052	469024	904.284	363971	904.064	257404	1052	287207	904.284	105766		23.7367	780
			3419.71	0.56849	3419.71	0.72618	3419.71	0.74158	3419.71	0.77488	3419.71	0.59682	3419.71	0.78971	3419.71	0.38253		438.649	1.95977	438.718	18.4227	678.463	41.8309	437.685	63.2579	679.031	-12.0763	678.463	1650.56	678.463	443.293		1051.08	79854.1	1051.08	85636.5	1051	468814	903.284	369287	903.064	261122	1051	289516	903.284	104550		23.6867	775
			3417.78	0.56937	3417.78	0.72764	3417.78	0.74235	3417.78	0.77448	3417.78	0.59631	3417.78	0.79102	3417.78	0.38401		439.613	1.92365	439.683	18.99	680.181	53.8759	438.649	64.2664	680.749	-12.1341	680.181	1846.72	680.181	407.021		1050.08	78533.9	1050.08	86019.8	1050	463889	902.284	368765	902.064	261685	1050	290005	902.284	105786		23.6367	825
			3415.86	0.57055	3415.86	0.72942	3415.86	0.74372	3415.86	0.77605	3415.86	0.59595	3415.86	0.79282	3415.86	0.38525		440.577	1.16193	440.647	19.4852	681.896	67.9199	439.613	64.9753	682.465	-16.7658	681.896	2070.8	681.896	476.745		1049.08	78910.5	1049.08	86024.4	1049	466553	901.284	367961	901.064	257997	1049	293131	901.284	107083
			3413.93	0.57185	3413.93	0.73138	3413.93	0.7456	3413.93	0.77945	3413.93	0.59612	3413.93	0.79526	3413.93	0.38627		441.542	0.20375	441.611	20.0297	683.614	39.9639	440.577	64.7286	684.182	-6.42954	683.614	2442.91	683.614	610.49		1048.08	81517.9	1048.08	86735.5	1048	471744	900.284	370805	900.064	259715	1048	291323	900.284	106701
			3412	0.57293	3412	0.73329	3412	0.74733	3412	0.78236	3412	0.59603	3412	0.79532	3412	0.38718		442.506	0.99697	442.575	21.0959	685.329	54.0089	441.542	64.1904	685.897	33.0579	685.329	2610.91	685.329	608.23		1047.08	81698.9	1047.08	83956.3	1047	472828	899.284	373247	899.064	261283	1047	288134	899.284	107284
			3410.07	0.57374	3410.07	0.7349	3410.07	0.74863	3410.07	0.78413	3410.07	0.59543	3410.07	0.79312	3410.07	0.3881		443.47	1.83543	443.539	23.2426	687.045	46.0529	442.506	65.7656	687.614	30.7083	687.045	2844.92	687.045	607.983		1046.08	80825.1	1046.08	86219.2	1046	471945	898.284	373116	898.064	263233	1046	291222	898.284	107897
			3408.14	0.57445	3408.14	0.73611	3408.14	0.74967	3408.14	0.78522	3408.14	0.59582	3408.14	0.79186	3408.14	0.3892		444.434	2.45519	444.504	24.789	688.76	48.0979	443.47	66.6491	689.328	57.9156	688.76	3146.87	688.76	703.74		1045.08	81522.9	1045.08	87370.9	1045	471592	897.284	371126	897.064	260941	1045	291774	897.284	107012
			3406.21	0.57534	3406.21	0.73721	3406.21	0.7508	3406.21	0.78554	3406.21	0.59822	3406.21	0.79263	3406.21	0.39101		445.399	2.4926	445.468	25.6463	690.476	50.1419	444.434	65.8969	691.044	64.8966	690.476	3322.8	690.476	625.508		1044.08	80991.7	1044.08	84139.8	1044	469904	896.284	372714	896.064	261957	1044	291622	896.284	106922
			3404.28	0.57692	3404.28	0.73856	3404.28	0.75244	3404.28	0.78543	3404.28	0.6016	3404.28	0.79507	3404.28	0.39395		446.363	1.78094	446.432	26.2845	692.19	52.1869	445.399	64.2433	692.76	53.2014	692.19	3426.65	692.19	761.274		1043.08	81161.7	1043.08	85502.9	1043	467531	895.284	372071	895.064	261243	1043	292001	895.284	106108
			3402.35	0.57913	3402.35	0.73998	3402.35	0.75456	3402.35	0.78612	3402.35	0.60487	3402.35	0.79845	3402.35	0.39773		447.327	0.58436	447.396	27.5055	693.903	52.2309	446.363	62.5292	694.473	32.0337	693.903	3730.47	693.903	751.044		1042.08	80760	1042.08	88614.1	1042	470152	894.284	375639	894.064	260389	1042	292154	894.284	105595
			3400.42	0.58082	3400.42	0.74137	3400.42	0.75645	3400.42	0.78847	3400.42	0.60789	3400.42	0.79927	3400.42	0.40126		448.291	4.03803	448.361	29.0067	695.618	64.2759	447.327	60.9563	696.188	18.0347	695.618	3892.28	695.618	824.819		1041.08	81996	1041.08	87888.9	1041	475509	893.284	373689	893.064	265705	1041	290295	893.284	105264
			3398.5	0.58162	3398.5	0.74286	3398.5	0.75773	3398.5	0.79066	3398.5	0.61028	3398.5	0.79612	3398.5	0.40361		449.256	7.069	449.325	30.4138	697.331	60.3199	448.291	63.7435	697.901	16.9105	697.331	4038.02	697.331	938.602		1040.08	81393.2	1040.08	87832.6	1040	475985	892.284	373971	892.064	263906	1040	292380	892.284	105002
			3396.57	0.58256	3396.57	0.7442	3396.57	0.75904	3396.57	0.79074	3396.57	0.61135	3396.57	0.79481	3396.57	0.40478		450.22	6.58332	450.289	32.2762	699.046	48.3649	449.256	66.4031	699.615	7.41437	699.046	4187.77	699.046	868.401		1039.08	82269.7	1039.08	88014.5	1039	478011	891.284	373307	891.064	263163	1039	291818	891.284	106972
			3394.64	0.58408	3394.64	0.745	3394.64	0.7608	3394.64	0.79042	3394.64	0.61176	3394.64	0.797	3394.64	0.4053		451.184	3.4885	451.253	34.8039	700.758	58.4089	450.22	66.2579	701.327	8.4205	700.758	4467.43	700.758	1040.19		1038.08	80679.4	1038.08	87584.4	1038	470890	890.284	373237	890.064	262539	1038	293540	890.284	107465
			3392.71	0.5858	3392.71	0.74558	3392.71	0.7627	3392.71	0.79231	3392.71	0.61323	3392.71	0.79814	3392.71	0.40536		452.148	1.15756	452.218	37.6072	702.472	58.4539	451.184	64.0615	703.041	29.7013	702.472	4591.09	702.472	979.999		1037.08	80345.6	1037.08	87682	1037	474130	889.284	376584	889.064	264037	1037	292259	889.284	106922
			3390.78	0.58718	3390.78	0.74676	3390.78	0.76426	3390.78	0.79502	3390.78	0.616	3390.78	0.79784	3390.78	0.40493		453.113	0.63117	453.182	38.1654	704.183	58.4979	452.148	62.6882	704.752	38.2267	704.183	4894.67	704.183	1115.8		1036.08	80483.4	1036.08	90735.3	1036	478001	888.284	379619	888.064	265725	1036	290879	888.284	108369
			3388.85	0.58815	3388.85	0.74881	3388.85	0.76553	3388.85	0.79634	3388.85	0.61872	3388.85	0.8001	3388.85	0.40442		454.077	0.26752	454.146	38.4109	705.894	34.5419	453.113	63.0638	706.465	38.6815	705.894	5130.21	705.894	1169.6		1035.08	80859.7	1035.08	85167.6	1035	475972	887.284	378282	887.064	264007	1035	292460	887.284	106781
			3386.92	0.58926	3386.92	0.75126	3386.92	0.76695	3386.92	0.79802	3386.92	0.62084	3386.92	0.80347	3386.92	0.40474		455.041	0.0027	455.11	39.8988	707.607	42.5869	454.077	63.6174	708.176	35.8105	707.607	5379.75	707.607	1205.42		1034.08	80421.8	1034.08	86846.1	1034	476829	886.284	375357	886.064	264198	1034	294132	886.284	105847
			3384.99	0.59088	3384.99	0.75375	3384.99	0.76879	3384.99	0.80181	3384.99	0.62306	3384.99	0.80371	3384.99	0.40643		456.005	-0.03904	456.075	42.1884	709.318	54.6309	455.041	64.2311	709.886	74.515	709.318	5615.23	709.318	1247.23		1033.08	79702.8	1033.08	89406.4	1033	476437	885.284	377146	885.064	265685	1033	294815	885.284	107384
			3383.07	0.59288	3383.07	0.75666	3383.07	0.77108	3383.07	0.80578	3383.07	0.62568	3383.07	0.80199	3383.07	0.40915		456.969	0.11113	457.039	44.6001	711.028	70.6759	456.005	65.0899	711.598	60.1895	711.028	5810.66	711.028	1395.05		1032.08	80719.3	1032.08	87861.3	1032	479727	884.284	379227	884.064	263494	1032	297267	884.284	105585
			3381.14	0.59504	3381.14	0.76055	3381.14	0.77371	3381.14	0.8073	3381.14	0.62854	3381.14	0.80158	3381.14	0.41205		457.934	0.07219	458.003	46.8703	712.74	52.7199	456.969	66.0528	713.308	57.4839	712.74	6018.09	712.74	1496.88		1031.08	81230.1	1031.08	87970.3	1031	480767	883.284	382201	883.064	267665	1031	292613	883.284	107334
			3379.21	0.59719	3379.21	0.76526	3379.21	0.77642	3379.21	0.80684	3379.21	0.63202	3379.21	0.80258	3379.21	0.41441		458.898	-0.5316	458.967	49.6916	714.449	60.7649	457.934	66.28	715.02	43.1084	714.449	6035.44	714.449	1570.7		1030.08	81546.3	1030.08	88722.6	1030	479546	882.284	381116	882.064	267836	1030	294630	882.284	108088
			3377.28	0.59925	3377.28	0.77036	3377.28	0.77893	3377.28	0.80745	3377.28	0.63617	3377.28	0.8035	3377.28	0.41622		459.862	-0.37695	459.931	52.7233	716.159	60.8089	458.898	64.5911	716.729	49.4589	716.159	6090.77	716.159	1688.53		1029.08	80526.3	1029.08	89059	1029	479377	881.284	381056	881.064	266921	1029	295933	881.284	108580
			3375.35	0.60135	3375.35	0.77538	3375.35	0.78123	3375.35	0.81129	3375.35	0.63996	3375.35	0.80345	3375.35	0.41829		460.826	0.33463	460.896	55.6547	717.869	58.8539	459.862	63.8733	718.44	36.7009	717.869	6196.07	717.869	1820.37		1028.08	81088.9	1028.08	89512.2	1028	478671	880.284	379126	880.064	267625	1028	292745	880.284	106912
			3373.42	0.60378	3373.42	0.77971	3373.42	0.78385	3373.42	0.81678	3373.42	0.64264	3373.42	0.8037	3373.42	0.42146		461.791	1.104	461.86	58.4322	719.578	60.8979	460.826	64.0152	720.148	25.3863	719.578	6021.31	719.578	1874.2		1027.08	81181.3	1027.08	90036.6	1027	477436	879.284	380784	879.064	267916	1027	294653	879.284	106630
			3371.49	0.60657	3371.49	0.78298	3371.49	0.78706	3371.49	0.82047	3371.49	0.64496	3371.49	0.80633	3371.49	0.42573		462.755	1.41092	462.824	61.1657	721.286	54.9429	461.791	64.7299	721.858	36.9182	721.286	6044.52	721.286	2100.04		1026.08	82145.8	1026.08	91885.6	1026	477370	878.284	380111	878.064	265404	1026	296227	878.284	105716
			3369.56	0.60935	3369.56	0.78544	3369.56	0.79031	3369.56	0.82202	3369.56	0.64797	3369.56	0.80934	3369.56	0.43033		463.719	1.41912	463.788	63.7874	722.996	54.9869	462.755	65.6747	723.566	60.4405	722.996	6067.72	722.996	2167.88		1025.08	80604.1	1025.08	89865.6	1025	480851	877.284	382815	877.064	267997	1025	297073	877.284	106972
			3367.64	0.61161	3367.64	0.78754	3367.64	0.79301	3367.64	0.82388	3367.64	0.65151	3367.64	0.80969	3367.64	0.4344		464.683	0.84205	464.753	66.7562	724.704	55.0309	463.719	66.6154	725.274	50.4467	724.704	5898.85	724.704	2235.72		1024.08	81525.6	1024.08	90782.1	1024	481698	876.284	381609	876.064	263816	1024	296116	876.284	108118
			3365.71	0.61337	3365.71	0.78948	3365.71	0.7953	3365.71	0.82692	3365.71	0.65513	3365.71	0.80983	3365.71	0.4374		465.648	0.13291	465.717	70.0802	726.411	61.0759	464.683	67.5448	726.983	52.1413	726.411	5739.94	726.411	2387.56		1023.08	81647.2	1023.08	92138.2	1023	486143	875.284	380433	875.064	266419	1023	296904	875.284	108399
			3363.78	0.61519	3363.78	0.79119	3363.78	0.79775	3363.78	0.83031	3363.78	0.65924	3363.78	0.81243	3363.78	0.43926		466.612	-0.37189	466.681	73.9152	728.12	51.1199	465.648	67.2066	728.69	43.0296	728.12	5605.03	728.12	2383.41		1022.08	81403	1022.08	92119.7	1022	481843	874.284	383156	874.064	267394	1022	295301	874.284	107686
			3361.85	0.61742	3361.85	0.79283	3361.85	0.80057	3361.85	0.83318	3361.85	0.66411	3361.85	0.81551	3361.85	0.44027		467.576	-0.45355	467.645	78.3077	729.827	61.1649	466.612	65.6265	730.398	38.4386	729.827	5628.04	729.827	2415.26		1021.08	81991.3	1021.08	91955.2	1021	482027	873.284	383729	873.064	266238	1021	297562	873.284	105545
			3359.92	0.61976	3359.92	0.79508	3359.92	0.80333	3359.92	0.83537	3359.92	0.66914	3359.92	0.81747	3359.92	0.44112		468.54	-0.06875	468.61	83.0699	731.533	59.2089	467.576	63.5302	732.104	38.7229	731.533	5317.02	731.533	2339.11		1020.08	81045	1020.08	92004.3	1020	480610	872.284	382523	872.064	268057	1020	297191	872.284	107294
			3357.99	0.62187	3357.99	0.79833	3357.99	0.80582	3357.99	0.83759	3357.99	0.67382	3357.99	0.81857	3357.99	0.44261		469.505	0.19605	469.574	88.1934	733.239	55.2539	468.54	62.2652	733.81	28.2351	733.239	5167.96	733.239	2268.96		1019.08	82755.1	1019.08	93805.9	1019	484387	871.284	382101	871.064	266881	1019	293939	871.284	108339
			3356.06	0.62402	3356.06	0.8022	3356.06	0.80847	3356.06	0.84062	3356.06	0.67834	3356.06	0.81992	3356.06	0.44511		470.469	-0.77891	470.538	93.1715	734.947	45.2979	469.505	62.1836	735.518	23.9538	734.947	4962.9	734.947	2288.82		1018.08	80398.6	1018.08	95860.3	1018	488817	870.284	384171	870.064	267404	1018	301050	870.284	109565
			3354.13	0.62672	3354.13	0.8063	3354.13	0.81167	3354.13	0.84461	3354.13	0.68307	3354.13	0.82294	3354.13	0.44822		471.433	-1.21797	471.502	97.9005	736.652	59.3429	470.469	64.0862	737.223	3.27244	736.652	4715.77	736.652	2204.67		1017.08	80686.5	1017.08	96032.2	1017	487083	869.284	386252	869.064	267484	1017	299871	869.284	109344
			3352.21	0.62974	3352.21	0.81048	3352.21	0.81519	3352.21	0.84875	3352.21	0.6878	3352.21	0.82626	3352.21	0.4511		472.397	0.20088	472.466	102.51	738.357	57.3869	471.433	66.0831	738.928	4.20891	738.357	4444.6	738.357	2060.52		1016.08	82044.9	1016.08	94761	1016	487390	868.284	385789	868.064	267122	1016	298653	868.284	107615
			3350.28	0.63224	3350.28	0.81446	3350.28	0.81832	3350.28	0.85188	3350.28	0.69192	3350.28	0.82687	3350.28	0.45322		473.361	3.40793	473.431	107.287	740.062	47.4319	472.397	67.1304	740.635	-5.51369	740.062	4341.39	740.062	1858.36		1015.08	82077.2	1015.08	95213.1	1015	489991	867.284	382985	867.064	265504	1015	296980	867.284	107656
			3348.35	0.63409	3348.35	0.818	3348.35	0.82085	3348.35	0.85377	3348.35	0.69533	3348.35	0.82539	3348.35	0.45508		474.326	3.77629	474.395	112.56	741.768	51.4759	473.361	67.0206	742.339	-0.2586	741.768	4048.18	741.768	1816.22		1014.08	81713.6	1014.08	95329.3	1014	485128	866.284	384644	866.064	267695	1014	296744	866.284	109053
			3346.42	0.63602	3346.42	0.82098	3346.42	0.82349	3346.42	0.85476	3346.42	0.69824	3346.42	0.82564	3346.42	0.45769		475.29	2.23787	475.359	118.546	743.472	63.5199	474.326	66.7202	744.043	19.7933	743.472	3930.9	743.472	1630.08		1013.08	81511.5	1013.08	92684.6	1013	484089	865.284	385558	865.064	269846	1013	299663	865.284	108419
			3344.49	0.63837	3344.49	0.8237	3344.49	0.82665	3344.49	0.85563	3344.49	0.70047	3344.49	0.82903	3344.49	0.46135		476.254	1.20264	476.323	125.866	745.176	49.5649	475.29	65.841	745.748	33.4041	745.176	3663.58	745.176	1581.93		1012.08	82841	1012.08	90595.1	1012	483577	864.284	386211	864.064	271142	1012	298683	864.284	108289
			3342.56	0.64085	3342.56	0.82665	3342.56	0.82984	3342.56	0.85785	3342.56	0.70195	3342.56	0.8331	3342.56	0.46533		477.218	0.666	477.288	135.105	746.879	61.6089	476.254	63.816	747.452	12.5913	746.879	3380.22	746.879	1381.79		1011.08	82496.9	1011.08	90944.5	1011	485353	863.284	387719	863.064	269685	1011	296143	863.284	109354
			3340.63	0.64331	3340.63	0.82981	3340.63	0.8328	3340.63	0.86228	3340.63	0.70334	3340.63	0.83551	3340.63	0.46855		478.183	0.31062	478.252	145.719	748.585	43.6539	477.218	61.744	749.155	20.9982	748.585	3054.89	748.585	1373.65		1010.08	82731.8	1010.08	92031.9	1010	491267	862.284	388051	862.064	268841	1010	298714	862.284	110198
			3338.7	0.64566	3338.7	0.83301	3338.7	0.83563	3338.7	0.86747	3338.7	0.70563	3338.7	0.83666	3338.7	0.47041		479.147	-0.12217	479.216	155.945	750.287	43.6979	478.183	60.7226	750.859	-7.61673	750.287	2727.44	750.287	1067.5		1009.08	83971.7	1009.08	92912.9	1009	487304	861.284	386784	861.064	271544	1009	295509	861.284	109203
			3336.78	0.64769	3336.78	0.83626	3336.78	0.83815	3336.78	0.87081	3336.78	0.70892	3336.78	0.8373	3336.78	0.47107		480.111	-0.45629	480.18	166.545	751.99	51.7429	479.147	61.377	752.562	-2.87448	751.99	2379.99	751.99	919.358		1008.08	82491.1	1008.08	94488.4	1008	489049	860.284	388231	860.064	270419	1008	295440	860.284	109565
			3334.85	0.64951	3334.85	0.83898	3334.85	0.84035	3334.85	0.87203	3334.85	0.71226	3334.85	0.83739	3334.85	0.47126		481.075	-0.91992	481.145	180.959	753.692	49.7869	480.111	63.0436	754.264	-24.4368	753.692	1824.5	753.692	851.2		1007.08	79619.9	1007.08	92783.4	1007	487971	859.284	390061	859.064	269172	1007	296264	859.284	108630
			3332.92	0.65147	3332.92	0.84088	3332.92	0.84263	3332.92	0.87297	3332.92	0.71489	3332.92	0.83843	3332.92	0.47199		482.039	-0.59	482.109	196.868	755.394	59.8319	481.075	65.0038	755.966	-19.7233	755.394	1512.97	755.394	697.053		1006.08	80018.2	1006.08	95618.1	1006	492231	858.284	388774	858.064	272097	1006	300400	858.284	109666
			3330.99	0.65363	3330.99	0.84269	3330.99	0.84519	3330.99	0.87492	3330.99	0.7169	3330.99	0.84107	3330.99	0.47396		483.004	0.27285	483.073	212.805	757.095	45.8759	482.039	66.3011	757.669	1.81967	757.095	1145.38	757.095	530.902		1005.08	83291.7	1005.08	97052.9	1005	492070	857.284	388362	857.064	270067	1005	300812	857.284	110007
			3329.06	0.65588	3329.06	0.84486	3329.06	0.84804	3329.06	0.87782	3329.06	0.71906	3329.06	0.84318	3329.06	0.47727		483.968	0.71545	484.037	227.929	758.798	37.9209	483.004	66.822	759.37	-19.6244	758.798	837.81	758.798	472.759		1004.08	82579.9	1004.08	98015.8	1004	489588	856.284	390171	856.064	272047	1004	295264	856.284	110630
			3327.13	0.65818	3327.13	0.84717	3327.13	0.85103	3327.13	0.88058	3327.13	0.72216	3327.13	0.84418	3327.13	0.48139		484.932	-0.79828	485.002	242.49	760.499	45.9649	483.968	66.7253	761.071	-13.3193	760.499	590.175	760.499	282.609		1003.08	82127.4	1003.08	101198	1003	491759	855.284	391568	855.064	269976	1003	301313	855.284	110359
			3325.2	0.66031	3325.2	0.8493	3325.2	0.85374	3325.2	0.88234	3325.2	0.72638	3325.2	0.84563	3325.2	0.48553		485.897	-0.19947	485.966	256.454	762.2	46.0099	484.932	65.8907	762.771	-9.19553	762.2	336.498	762.2	286.458		1002.08	82751.2	1002.08	101394	1002	490328	854.284	387277	854.064	272549	1002	303976	854.284	109173
			3323.27	0.66217	3323.27	0.85114	3323.27	0.85596	3323.27	0.88354	3323.27	0.73108	3323.27	0.84782	3323.27	0.48905		486.861	3.26199	486.93	269.186	763.9	44.0539	485.897	65.933	764.473	-8.98459	763.9	284.784	763.9	232.304		1001.08	82025.1	1001.08	104259	1001	489617	853.284	386603	853.064	270901	1001	300326	853.284	109294
			3321.35	0.66397	3321.35	0.85306	3321.35	0.85797	3321.35	0.88528	3321.35	0.73489	3321.35	0.84992	3321.35	0.49176		487.825	5.61588	487.894	279.483	765.6	64.0979	486.861	67.0981	766.173	-8.80013	765.6	185.039	765.6	152.148		1000.08	82892.7	1000.08	101988	1000	492175	852.284	390463	852.064	268539	1000	301387	852.284	108419
			3319.42	0.66578	3319.42	0.85565	3319.42	0.86003	3319.42	0.88787	3319.42	0.73665	3319.42	0.85111	3319.42	0.49391		488.789	5.30832	488.858	285.481	767.299	56.1429	487.825	67.9261	767.873	-0.24528	767.299	117.238	767.299	197.988		999.08	82569.4	999.08	99095.6	999	498519	851.284	388674	851.064	271253	999	303389	851.284	110108
			3317.49	0.66755	3317.49	0.85887	3317.49	0.86219	3317.49	0.89048	3317.49	0.73659	3317.49	0.85159	3317.49	0.49579		489.753	3.51668	489.823	285.671	768.999	36.1869	488.789	67.906	769.572	-13.4237	768.999	1.09125	768.999	107.822		998.08	83822.2	998.08	97381.5	998	497262	850.284	392050	850.064	269775	998	300458	850.284	110600
			3315.56	0.6694	3315.56	0.86202	3315.56	0.86443	3315.56	0.89224	3315.56	0.73626	3315.56	0.8523	3315.56	0.49752		490.718	2.20805	490.787	282.411	770.7	58.2319	489.753	67.6336	771.271	-12.5089	770.7	51.1632	770.7	169.668		997.08	82854.4	997.08	95103.2	997	501906	849.284	393518	849.064	273213	997	295224	849.284	109565
			3313.63	0.67145	3313.63	0.86439	3313.63	0.86671	3313.63	0.89418	3313.63	0.73722	3313.63	0.85249	3313.63	0.49914		491.682	1.27363	491.751	277.002	772.398	46.2759	490.718	68.5416	772.971	-16.4256	772.398	43.174	772.398	109.502		996.08	83143	996.08	94373	996	494298	848.284	392030	848.064	272710	996	295654	848.284	111575
			3311.7	0.6735	3311.7	0.86585	3311.7	0.86918	3311.7	0.8975	3311.7	0.73977	3311.7	0.85155	3311.7	0.50071		492.646	1.23574	492.715	268.162	774.097	54.3209	491.682	68.9448	774.669	-21.0618	774.097	93.1724	774.097	-2.66168		995.08	81706	995.08	93500.6	995	493448	847.284	392583	847.064	272439	995	295353	847.284	111103
			3309.77	0.67536	3309.77	0.86713	3309.77	0.87179	3309.77	0.90046	3309.77	0.74323	3309.77	0.85211	3309.77	0.50236		493.61	1.60125	493.68	256.425	775.795	44.3649	492.646	68.6433	776.367	-42.2429	775.795	67.1345	775.795	47.1696		994.08	82606.7	994.08	92075	994	496654	846.284	392854	846.064	273403	994	297714	846.284	110992
			3307.84	0.67719	3307.84	0.86884	3307.84	0.87418	3307.84	0.90207	3307.84	0.74677	3307.84	0.85545	3307.84	0.5042		494.575	1.86541	494.644	243.551	777.492	38.4099	493.61	67.8766	778.065	-31.3111	777.492	25.0502	777.492	2.99559		993.08	81633.5	993.08	88507.9	993	489738	845.284	393196	845.064	272941	993	292454	845.284	111917
			3305.92	0.67895	3305.92	0.87085	3305.92	0.87614	3305.92	0.90323	3305.92	0.74954	3305.92	0.85826	3305.92	0.50611		495.539	2.04043	495.608	232.235	779.19	54.4539	494.575	66.9473	779.762	-47.6771	779.19	102.954	779.19	68.8235		992.08	82184	992.08	85584.7	992	489631	844.284	391849	844.064	273032	992	293328	844.284	110821
			3303.99	0.68034	3303.99	0.87294	3303.99	0.8777	3303.99	0.90353	3303.99	0.75133	3303.99	0.85891	3303.99	0.50772		496.503	2.83148	496.572	221.861	780.887	50.4989	495.539	66.011	781.461	-11.4125	780.887	42.8211	780.887	28.6463		991.08	83453.1	991.08	85318.7	991	490413	843.284	394020	843.064	272680	991	289698	843.284	110118
			3302.06	0.68143	3302.06	0.87494	3302.06	0.87903	3302.06	0.90351	3302.06	0.75303	3302.06	0.85943	3302.06	0.50884		497.467	3.8476	497.536	211.567	782.583	60.5429	496.503	67.0444	783.157	-8.96594	782.583	152.642	782.583	78.4631		990.08	81803.4	990.08	85669.2	990	493635	842.284	393347	842.064	272921	990	289601	842.284	111143
			3300.13	0.68263	3300.13	0.87665	3300.13	0.88052	3300.13	0.90507	3300.13	0.7555	3300.13	0.86114	3300.13	0.50974		498.432	5.40391	498.501	201.918	784.28	50.5869	497.467	68.1824	784.854	-11.0068	784.28	162.451	784.28	56.2719		989.08	82544.9	989.08	87983.1	989	490679	841.284	392905	841.064	274117	989	291023	841.284	112198
			3298.2	0.6841	3298.2	0.87818	3298.2	0.88229	3298.2	0.90765	3298.2	0.75846	3298.2	0.86459	3298.2	0.51086		499.396	6.66887	499.465	193.158	785.976	40.6319	498.432	68.3047	786.549	3.37452	785.976	166.224	785.976	74.0848		988.08	82752.4	988.08	86098.8	988	490379	840.284	393719	840.064	273685	988	290382	840.284	112460
			3296.27	0.68557	3296.27	0.87962	3296.27	0.88409	3296.27	0.90956	3296.27	0.7608	3296.27	0.86909	3296.27	0.51248		500.36	6.40068	500.429	185.497	787.671	50.6759	499.396	68.0509	788.245	-13.6835	787.671	135.962	787.671	101.891		987.08	81373.2	987.08	84569.4	987	488795	839.284	395528	839.064	276529	987	292148	839.284	111465
			3294.34	0.68687	3294.34	0.88054	3294.34	0.88574	3294.34	0.91111	3294.34	0.76161	3294.34	0.87158	3294.34	0.51446		501.324	4.05162	501.394	179.983	789.367	50.7209	500.36	68.7951	789.94	1.59645	789.367	227.667	789.367	61.6997		986.08	80991.6	986.08	87098	986	490907	838.284	394010	838.064	275383	986	292313	838.284	113294
			3292.41	0.68806	3292.41	0.8808	3292.41	0.88714	3292.41	0.9127	3292.41	0.7608	3292.41	0.87099	3292.41	0.51626		502.288	3.16475	502.358	175.738	791.062	46.7649	501.324	70.9338	791.635	-13.02	791.062	249.347	791.062	125.501		985.08	80851.8	985.08	89562	985	485723	837.284	395960	837.064	275886	985	291220	837.284	112429
			3290.48	0.68909	3290.48	0.88093	3290.48	0.8882	3290.48	0.91344	3290.48	0.75927	3290.48	0.86952	3290.48	0.51726		503.253	2.97338	503.322	171.851	792.757	38.8099	502.288	71.6435	793.33	-31.9909	792.757	160.998	792.757	145.3		984.08	82152.1	984.08	97015.6	984	492336	836.284	396271	836.064	278519	984	294160	836.284	112480
			3288.56	0.68994	3288.56	0.88148	3288.56	0.88914	3288.56	0.9134	3288.56	0.75853	3288.56	0.86828	3288.56	0.51754		504.217	2.90867	504.286	168.442	794.451	62.8539	503.253	72.0974	795.026	-32.4243	794.451	236.604	794.451	151.093		983.08	82435.3	983.08	102127	983	496898	835.284	396101	835.064	279835	983	292395	835.284	113284
			3286.63	0.69095	3286.63	0.88255	3286.63	0.89031	3286.63	0.91388	3286.63	0.75929	3286.63	0.86768	3286.63	0.518		505.181	2.6974	505.25	165.646	796.145	56.8989	504.217	73.3478	796.72	-13.6618	796.145	182.191	796.145	186.883		982.08	82267	982.08	106142	982	496969	834.284	397126	834.064	277504	982	296317	834.284	112108
			3284.7	0.69222	3284.7	0.88396	3284.7	0.89167	3284.7	0.91517	3284.7	0.76092	3284.7	0.86856	3284.7	0.51947		506.145	2.3658	506.215	163.51	797.839	56.9429	505.181	75.6191	798.414	-30.1126	797.839	217.75	797.839	134.669		981.08	83245.8	981.08	116481	981	502801	833.284	393658	833.064	278248	981	303235	833.284	113233
			3282.77	0.69334	3282.77	0.88553	3282.77	0.89297	3282.77	0.91678	3282.77	0.7627	3282.77	0.87016	3282.77	0.52191		507.11	1.56727	507.179	161.8	799.533	46.9879	506.145	78.2157	800.108	-11.3538	799.533	157.27	799.533	164.443		980.08	83822.6	980.08	119747	980	507355	832.284	396060	832.064	280408	980	305769	832.284	112490
			3280.84	0.69427	3280.84	0.88715	3280.84	0.89421	3280.84	0.91791	3280.84	0.76447	3280.84	0.87217	3280.84	0.52457		508.074	1.0998	508.143	160.41	801.226	43.0319	507.11	80.4975	801.801	-9.94793	801.226	160.766	801.226	150.219		979.08	81654.7	979.08	121189	979	510886	831.284	396533	831.064	277745	979	306577	831.284	112228
			3278.91	0.6953	3278.91	0.88873	3278.91	0.89548	3278.91	0.91739	3278.91	0.76616	3278.91	0.8751	3278.91	0.52686		509.038	0.94623	509.107	159.529	802.919	57.0769	508.074	84.1296	803.493	36.3228	802.919	188.232	802.919	145.992		978.08	84416.7	978.08	113878	978	510950	830.284	399407	830.064	279383	978	306865	830.284	113625
			3276.98	0.69639	3276.98	0.89014	3276.98	0.89688	3276.98	0.91647	3276.98	0.76793	3276.98	0.87768	3276.98	0.5288		510.002	1.06584	510.072	158.642	804.611	39.1209	509.038	88.2256	805.186	12.4886	804.611	117.655	804.611	-0.24269		977.08	87162.6	977.08	99303.6	977	508913	829.284	395668	829.064	275263	977	303313	829.284	114530
			3275.05	0.69744	3275.05	0.89138	3275.05	0.89829	3275.05	0.91706	3275.05	0.77059	3275.05	0.87899	3275.05	0.53056		510.966	1.42793	511.036	157.113	806.303	63.1649	510.002	90.9047	806.878	7.63218	806.303	179.058	806.303	125.519		976.08	85691.7	976.08	91106.7	976	512114	828.284	398402	828.064	276881	976	299294	828.284	113696
			3273.13	0.69848	3273.13	0.89244	3273.13	0.89957	3273.13	0.91837	3273.13	0.77438	3273.13	0.87993	3273.13	0.53207		511.931	2.05871	512	154.549	807.995	55.2099	510.966	91.0334	808.57	-21.9774	807.995	108.434	807.995	173.278		975.08	85321.6	975.08	84309.2	975	509347	827.284	397407	827.064	274841	975	297246	827.284	112841
			3271.2	0.69948	3271.2	0.89355	3271.2	0.90067	3271.2	0.91938	3271.2	0.77796	3271.2	0.88032	3271.2	0.53323		512.895	3.4791	512.964	150.986	809.687	47.2539	511.931	89.6114	810.261	-15.6381	809.687	97.7726	809.687	153.032		974.08	83101.3	974.08	79533.7	974	506866	826.284	394483	826.064	274971	974	293778	826.284	114319
			3269.27	0.70041	3269.27	0.8953	3269.27	0.90161	3269.27	0.92076	3269.27	0.77976	3269.27	0.8794	3269.27	0.53404		513.859	3.88643	513.928	146.905	811.378	43.2989	512.895	86.4726	811.952	-26.7702	811.378	49.0859	811.378	192.779		973.08	84125.2	973.08	74635.9	973	499454	825.284	396633	825.064	273916	973	291128	825.284	114711
			3267.34	0.70134	3267.34	0.89774	3267.34	0.90245	3267.34	0.92362	3267.34	0.77979	3267.34	0.87848	3267.34	0.53453		514.823	3.19859	514.893	143.616	813.069	55.3429	513.859	83.4932	813.643	-42.8904	813.069	50.3715	813.069	144.521		972.08	82689.7	972.08	71636.5	972	493682	824.284	396533	824.064	273403	972	287177	824.284	113093
			3265.41	0.70205	3265.41	0.90015	3265.41	0.90326	3265.41	0.92698	3265.41	0.77952	3265.41	0.87882	3265.41	0.53491		515.788	2.13768	515.857	140.902	814.76	53.3879	514.823	80.802	815.334	-44.9586	814.76	87.6197	814.76	118.249		971.08	84332	971.08	66211.4	971	497149	823.284	397518	823.064	274298	971	283251	823.284	115535
			3263.48	0.7025	3263.48	0.90207	3263.48	0.90411	3263.48	0.92801	3263.48	0.77976	3263.48	0.87935	3263.48	0.53557		516.752	1.58801	516.821	137.462	816.45	59.4319	515.788	78.4809	817.024	-44.2755	816.45	32.8433	816.45	37.9794		970.08	83302.4	970.08	63482.4	970	489028	822.284	399417	822.064	274097	970	279250	822.284	114429
			3261.55	0.70299	3261.55	0.90344	3261.55	0.90505	3261.55	0.9265	3261.55	0.78013	3261.55	0.87929	3261.55	0.53638		517.716	1.4658	517.785	131.263	818.14	59.4769	516.752	76.5383	818.714	-62.9793	818.14	2.03938	818.14	127.705		969.08	80977.4	969.08	62751.8	969	485386	821.284	401598	821.064	272760	969	279335	821.284	113304
			3259.62	0.70386	3259.62	0.90416	3259.62	0.90613	3259.62	0.92543	3259.62	0.78055	3259.62	0.87975	3259.62	0.5367		518.68	2.19699	518.75	126.687	819.828	67.5209	517.716	74.899	820.403	-49.7193	819.828	-18.8056	819.828	99.4177		968.08	79676.4	968.08	57421.5	968	487473	820.284	397970	820.064	272650	968	278946	820.284	114821
			3257.7	0.705	3257.7	0.90432	3257.7	0.90737	3257.7	0.92665	3257.7	0.78135	3257.7	0.8812	3257.7	0.53623		519.645	2.53078	519.714	124.313	821.517	45.5659	518.68	73.9439	822.093	-55.0662	821.517	-17.681	821.517	95.1304		967.08	79422.9	967.08	56092.6	967	488758	819.284	398523	819.064	272770	967	273543	819.284	113454
			3255.77	0.70594	3255.77	0.90427	3255.77	0.90854	3255.77	0.92861	3255.77	0.78223	3255.77	0.88209	3255.77	0.53542		520.609	1.79227	520.678	120.26	823.206	55.6099	519.645	72.5753	823.782	-45.452	823.206	-16.5741	823.206	74.8382		966.08	79150.1	966.08	54872.2	966	484848	818.284	400503	818.064	271916	966	275347	818.284	114681
			3253.84	0.7066	3253.84	0.90424	3253.84	0.90947	3253.84	0.92944	3253.84	0.78252	3253.84	0.88121	3253.84	0.53513		521.573	0.96982	521.642	113.277	824.895	41.6539	520.609	70.1894	825.47	-26.1152	824.895	0.17412	824.895	78.5414		965.08	79700.2	965.08	54054.8	965	483178	817.284	396533	817.064	273444	965	276334	817.284	115635
			3251.91	0.70739	3251.91	0.90453	3251.91	0.91043	3251.91	0.92955	3251.91	0.78264	3251.91	0.87993	3251.91	0.53601		522.537	2.18309	522.607	105.604	826.583	59.6989	521.573	67.4545	827.159	-23.9899	826.583	129.182	826.583	116.235		964.08	79119.4	964.08	53559.3	964	480694	816.284	400302	816.064	275464	964	274018	816.284	114540
			3249.98	0.70848	3249.98	0.90572	3249.98	0.91169	3249.98	0.9298	3249.98	0.78385	3249.98	0.88131	3249.98	0.53804		523.501	4.4126	523.571	102.229	828.271	63.7429	522.537	65.9629	828.847	-0.14954	828.271	104.173	828.271	111.924		963.08	79938.4	963.08	54512.2	963	484374	815.284	403759	815.064	275916	963	274309	815.284	114882
			3248.05	0.70957	3248.05	0.90802	3248.05	0.91312	3248.05	0.93061	3248.05	0.78627	3248.05	0.88599	3248.05	0.54058		524.466	3.40981	524.535	98.7001	829.959	53.7879	523.501	65.8759	830.534	-21.574	829.959	127.138	829.959	135.598		962.08	80781.8	962.08	55073.7	962	483772	814.284	401658	814.064	275594	962	273014	814.284	114248
			3246.12	0.71051	3246.12	0.91103	3246.12	0.91447	3246.12	0.93171	3246.12	0.78886	3246.12	0.8904	3246.12	0.54273		525.43	2.07199	525.499	93.4147	831.645	39.8319	524.466	68.1812	832.222	-38.4982	831.645	196.054	831.645	113.269		961.08	79559.7	961.08	53856.7	961	490198	813.284	401427	813.064	274871	961	277018	813.284	113957
			3244.19	0.71135	3244.19	0.91415	3244.19	0.91559	3244.19	0.9324	3244.19	0.79133	3244.19	0.8923	3244.19	0.54406		526.394	2.41252	526.464	87.7435	833.332	45.8769	525.43	70.1024	833.909	-34.7921	833.332	238.958	833.332	138.938		960.08	79682.2	960.08	53338.3	960	482329	812.284	404533	812.064	274951	960	273782	812.284	114761
			3242.27	0.71217	3242.27	0.917	3242.27	0.91657	3242.27	0.93287	3242.27	0.79387	3242.27	0.89272	3242.27	0.54498		527.359	4.26187	527.428	83.0657	835.019	49.9209	526.394	69.6672	835.595	-21.0615	835.019	281.837	835.019	112.602		959.08	79950.5	959.08	54497.4	959	480310	811.284	404834	811.064	276318	959	271737	811.284	113253
			3240.34	0.71311	3240.34	0.91957	3240.34	0.91761	3240.34	0.93411	3240.34	0.79598	3240.34	0.89265	3240.34	0.54638		528.323	4.28437	528.392	79.3205	836.705	55.9659	527.359	66.9687	837.282	-14.6654	836.705	340.672	836.705	124.257		958.08	79062.7	958.08	54099	958	483842	810.284	404000	810.064	273625	958	272461	810.284	114439
			3238.41	0.71428	3238.41	0.92189	3238.41	0.91887	3238.41	0.93639	3238.41	0.79712	3238.41	0.89272	3238.41	0.54869		529.287	2.20373	529.356	77.0713	838.391	46.0099	528.323	65.1112	838.968	-13.4045	838.391	391.491	838.391	135.905		957.08	80069.2	957.08	53357.9	957	489131	809.284	402573	809.064	276228	957	277247	809.284	116359
			3236.48	0.71551	3236.48	0.92397	3236.48	0.92039	3236.48	0.93898	3236.48	0.79792	3236.48	0.89315	3236.48	0.55134		530.251	1.95537	530.321	74.3652	840.077	60.0549	529.287	64.6294	840.652	-2.87089	840.077	356.284	840.077	137.548		956.08	80821.5	956.08	53862.9	956	485513	808.284	403909	808.064	277665	956	277381	808.284	115414
			3234.55	0.71655	3234.55	0.92568	3234.55	0.92197	3234.55	0.94134	3234.55	0.79907	3234.55	0.8935	3234.55	0.55328		531.215	2.46064	531.285	69.9326	841.761	64.0989	530.251	64.1424	842.337	11.3865	841.761	315.029	841.761	97.1773		955.08	80333.8	955.08	53498.6	955	485680	807.284	405427	807.064	277755	955	277209	807.284	114872
			3232.62	0.71736	3232.62	0.92688	3232.62	0.92317	3232.62	0.94352	3232.62	0.80043	3232.62	0.89316	3232.62	0.55391		532.18	2.37225	532.249	64.6445	843.446	34.1439	531.215	64.0568	844.022	-10.3379	843.446	275.763	843.446	102.794		954.08	79367.2	954.08	54786.7	954	487853	806.284	400452	806.064	276630	954	276700	806.284	114841
			3230.69	0.71821	3230.69	0.92753	3230.69	0.92392	3230.69	0.94514	3230.69	0.80184	3230.69	0.89239	3230.69	0.55365		533.144	1.18059	533.213	59.984	845.131	54.1879	532.18	64.875	845.707	-37.2492	845.131	330.471	845.131	68.4158		953.08	78558.7	953.08	54018.4	953	488550	805.284	403688	805.064	276328	953	276133	805.284	115846
			3228.76	0.71936	3228.76	0.92801	3228.76	0.92476	3228.76	0.94495	3228.76	0.80337	3228.76	0.89274	3228.76	0.55356		534.108	0.92771	534.177	56.2115	846.816	54.2319	533.144	66.6551	847.392	-37.7091	846.816	281.142	846.816	78.031		952.08	80132.8	952.08	53397.1	952	487788	804.284	402623	804.064	277343	952	275077	804.284	115143
			3226.84	0.72051	3226.84	0.92882	3226.84	0.926	3226.84	0.94367	3226.84	0.80471	3226.84	0.89424	3226.84	0.55432		535.072	2.98723	535.142	53.261	848.498	46.2769	534.108	68.1779	849.076	-24.9774	848.498	225.781	848.498	19.6281		951.08	80701.5	951.08	54243.8	951	487403	803.284	404713	803.064	277323	951	278276	803.284	115575
			3224.91	0.7214	3224.91	0.92984	3224.91	0.92739	3224.91	0.94423	3224.91	0.80559	3224.91	0.89533	3224.91	0.55583		536.037	3.5601	536.106	50.7475	850.182	62.3209	535.072	69.1561	850.76	-27.668	850.182	180.405	850.182	47.2269		950.08	80011.7	950.08	53369	950	484635	802.284	405156	802.064	275886	950	281705	802.284	116851
			3222.98	0.72225	3222.98	0.93062	3222.98	0.92873	3222.98	0.94679	3222.98	0.80654	3222.98	0.89579	3222.98	0.55771		537.001	3.1807	537.07	48.7153	851.866	60.3659	536.037	69.3786	852.443	-18.8795	851.866	145.003	851.866	108.819		949.08	79320	949.08	54443.2	949	488016	801.284	402603	801.064	275032	949	280108	801.284	116660
			3221.05	0.72335	3221.05	0.93103	3221.05	0.93004	3221.05	0.94847	3221.05	0.80819	3221.05	0.89688	3221.05	0.55985		537.965	2.99648	538.034	46.7389	853.549	48.4099	537.001	69.0372	854.124	-26.0142	853.549	137.559	853.549	64.4008		948.08	79876.8	948.08	52091.5	948	487528	800.284	404603	800.064	278921	948	277759	800.284	116088
			3219.12	0.72447	3219.12	0.93118	3219.12	0.93126	3219.12	0.94923	3219.12	0.81052	3219.12	0.89916	3219.12	0.5622		538.929	3.86799	538.999	44.0686	855.23	58.4549	537.965	68.1173	855.807	-19.2093	855.23	82.088	855.23	109.968		947.08	76643.2	947.08	53897.2	947	487471	799.284	406482	799.064	279021	947	275693	799.284	115103
			3217.19	0.72544	3217.19	0.93144	3217.19	0.93245	3217.19	0.951	3217.19	0.81315	3217.19	0.90144	3217.19	0.56444		539.894	4.21879	539.963	39.7459	856.913	52.4989	538.929	66.6332	857.49	-3.0106	856.913	80.6023	856.913	115.537		946.08	79313.2	946.08	54515.3	946	490663	798.284	406040	798.064	277062	946	276598	798.284	115384
			3215.26	0.72645	3215.26	0.93218	3215.26	0.93378	3215.26	0.95281	3215.26	0.81589	3215.26	0.90253	3215.26	0.5661		540.858	2.94314	540.927	37.6117	858.595	44.5439	539.894	65.6796	859.172	-1.85882	858.595	123.075	858.595	-4.91554		945.08	79179.2	945.08	52373.4	945	491643	797.284	403598	797.064	276820	945	278781	797.284	116329
			3213.33	0.72761	3213.33	0.93335	3213.33	0.93514	3213.33	0.95337	3213.33	0.81852	3213.33	0.90312	3213.33	0.56692		541.822	2.0642	541.891	36.5011	860.277	68.5879	540.858	66.7202	860.854	-9.51118	860.277	77.5324	860.277	134.636		944.08	79079.6	944.08	54315.9	944	489834	796.284	407065	796.064	279333	944	283879	796.284	116841
			3211.41	0.72881	3211.41	0.93486	3211.41	0.93634	3211.41	0.95336	3211.41	0.82064	3211.41	0.90423	3211.41	0.56705		542.786	1.80998	542.856	34.6003	861.957	40.6329	541.822	67.7525	862.534	-16.42	861.957	89.9536	861.957	60.1717		943.08	79194.3	943.08	53866.9	943	493670	795.284	404965	795.064	277966	943	279295	795.284	117686
			3209.48	0.72993	3209.48	0.93669	3209.48	0.93749	3209.48	0.95392	3209.48	0.82226	3209.48	0.90544	3209.48	0.56701		543.75	2.21393	543.82	31.4616	863.638	38.6769	542.786	68.4468	864.215	4.22772	863.638	78.3444	863.638	123.705		942.08	80513.6	942.08	54151.9	942	491085	794.284	408261	794.064	279504	942	281844	794.284	116932
			3207.55	0.73088	3207.55	0.93861	3207.55	0.93876	3207.55	0.95528	3207.55	0.82371	3207.55	0.90659	3207.55	0.56759		544.715	3.27756	544.784	28.3221	865.32	46.7209	543.75	68.6274	865.896	-24.8578	865.32	70.7247	865.32	41.2353		941.08	80398.9	941.08	55158.9	941	497100	793.284	408924	793.064	280117	941	278329	793.284	116711
			3205.62	0.7317	3205.62	0.94036	3205.62	0.94015	3205.62	0.95676	3205.62	0.8254	3205.62	0.9084	3205.62	0.56919		545.679	4.27115	545.748	26.3614	866.998	60.7659	544.715	68.1272	867.577	-53.2348	866.998	107.059	866.998	114.742		940.08	80618.9	940.08	54295.6	940	494964	792.284	406804	792.064	278117	940	277331	792.284	116831
			3203.69	0.73255	3203.69	0.94153	3203.69	0.94155	3203.69	0.95782	3203.69	0.82745	3203.69	0.9108	3203.69	0.57146		546.643	4.7176	546.712	24.1432	868.679	58.8099	545.679	67.3362	869.257	-56.1664	868.679	53.3731	868.679	146.254		939.08	80382.8	939.08	54908.1	939	492754	791.284	408834	791.064	276228	939	278939	791.284	117062
			3201.76	0.7335	3201.76	0.94192	3201.76	0.94283	3201.76	0.95804	3201.76	0.82932	3201.76	0.91286	3201.76	0.57356		547.607	4.87397	547.677	21.6891	870.359	42.8549	546.643	67.0628	870.936	-42.5789	870.359	93.6667	870.359	135.755		938.08	80087.3	938.08	54327.5	938	490971	790.284	410130	790.064	279695	938	280054	790.284	117927
			3199.83	0.73454	3199.83	0.94187	3199.83	0.94393	3199.83	0.95757	3199.83	0.83025	3199.83	0.91372	3199.83	0.57492		548.572	4.73488	548.641	19.6422	872.037	40.8989	547.607	66.5097	872.615	-57.061	872.037	29.9247	872.037	191.239		937.08	80418.3	937.08	53547.7	937	488358	789.284	409819	789.064	281343	937	282001	789.284	116761
			3197.9	0.73572	3197.9	0.94186	3197.9	0.945	3197.9	0.95732	3197.9	0.83013	3197.9	0.914	3197.9	0.57558		549.536	4.26252	549.605	18.3297	873.717	58.9439	548.572	65.269	874.295	-42.9025	873.717	114.158	873.717	142.715		936.08	80345.8	936.08	55727.2	936	497625	788.284	409326	788.064	279996	936	281422	788.284	116530
			3195.98	0.73696	3195.98	0.94236	3195.98	0.94626	3195.98	0.95776	3195.98	0.82944	3195.98	0.91505	3195.98	0.57596		550.5	3.46746	550.569	17.3125	875.396	42.9879	549.536	64.1805	875.974	-34.7338	875.396	68.3708	875.396	134.189		935.08	79776.3	935.08	55723	935	500636	787.284	409236	787.064	280459	935	281980	787.284	117223
			3194.05	0.73821	3194.05	0.94378	3194.05	0.94763	3194.05	0.95848	3194.05	0.82912	3194.05	0.91618	3194.05	0.57654		551.464	2.56861	551.534	15.6471	877.073	45.0329	550.5	65.6314	877.651	-19.0685	877.073	70.5484	877.073	121.648		934.08	80839.1	934.08	54207.3	934	494529	786.284	411236	786.064	280227	934	283244	786.284	117706
			3192.12	0.73939	3192.12	0.94595	3192.12	0.94899	3192.12	0.95968	3192.12	0.83038	3192.12	0.91667	3192.12	0.57762		552.428	1.83949	552.498	14.658	878.752	47.0769	551.464	67.7171	879.329	-49.4987	878.752	72.7011	878.752	97.1063		933.08	80661.6	933.08	53423.8	933	496243	785.284	408985	785.064	280087	933	281964	785.284	118309
			3190.19	0.74031	3190.19	0.94834	3190.19	0.9502	3190.19	0.96221	3190.19	0.83353	3190.19	0.91775	3190.19	0.57928		553.393	1.31529	553.462	14.7514	880.428	57.1219	552.428	66.0291	881.008	-45.2908	880.428	134.823	880.428	102.545		932.08	81059.5	932.08	53425.4	932	499373	784.284	414542	784.064	281313	932	282531	784.284	117163
			3188.26	0.74087	3188.26	0.95085	3188.26	0.95119	3188.26	0.96514	3188.26	0.83754	3188.26	0.92	3188.26	0.58148		554.357	0.99799	554.426	14.7589	882.106	39.1659	553.393	63.9246	882.685	-33.8112	882.106	114.931	882.106	177.985		931.08	79262.4	931.08	54588.9	931	500331	783.284	414613	783.064	281564	931	282428	783.284	117796
			3186.33	0.74136	3186.33	0.95343	3186.33	0.95207	3186.33	0.96681	3186.33	0.84095	3186.33	0.92198	3186.33	0.5842		555.321	0.95914	555.391	13.6385	883.784	23.2109	554.357	63.5945	884.361	-43.1641	883.784	87.014	883.784	133.416		930.08	79861.8	930.08	53242.2	930	499746	782.284	411738	782.064	283001	930	281797	782.284	116972
			3184.4	0.74208	3184.4	0.95551	3184.4	0.95314	3184.4	0.96781	3184.4	0.8431	3184.4	0.92238	3184.4	0.58718		556.285	1.46787	556.355	12.1164	885.459	57.2549	555.321	65.2057	886.038	-27.0032	885.459	147.047	885.459	174.827		929.08	79797.2	929.08	55994.9	929	498975	781.284	411759	781.064	279665	929	282651	781.284	117796
			3182.47	0.74303	3182.47	0.95661	3182.47	0.95444	3182.47	0.96908	3182.47	0.84391	3182.47	0.92175	3182.47	0.58982		557.25	2.21813	557.319	12.8645	887.136	41.2989	556.285	65.5989	887.715	-12.8686	887.136	191.075	887.136	162.238		928.08	78873.1	928.08	54911	928	493532	780.284	415698	780.064	283423	928	285588	780.284	117575
			3180.54	0.74396	3180.54	0.95702	3180.54	0.95569	3180.54	0.96985	3180.54	0.84348	3180.54	0.92162	3180.54	0.59168		558.214	1.74643	558.283	13.6523	888.811	45.3439	557.25	64.8175	889.39	-13.4263	888.811	203.069	888.811	157.623		927.08	80690.3	927.08	54413.3	927	497915	779.284	416834	779.064	281946	927	282111	779.284	118660
			3178.62	0.74475	3178.62	0.95781	3178.62	0.95668	3178.62	0.9699	3178.62	0.84279	3178.62	0.92247	3178.62	0.59286		559.178	0.88168	559.247	13.5545	890.487	51.3879	558.214	64.4449	891.066	-26.2434	890.487	217.033	890.487	187.014		926.08	79521.2	926.08	54322.1	926	504787	778.284	413075	778.064	281986	926	281593	778.284	118570
			3176.69	0.74555	3176.69	0.9596	3176.69	0.9575	3176.69	0.97035	3176.69	0.84312	3176.69	0.92373	3176.69	0.59362		560.142	0.50453	560.212	13.2728	892.163	55.4329	559.178	64.0559	892.742	-9.19813	892.163	242.983	892.163	130.397		925.08	80344.8	925.08	56845.3	925	506147	777.284	414281	777.064	281474	925	282814	777.284	118329
			3174.76	0.74647	3174.76	0.96202	3174.76	0.95837	3174.76	0.97146	3174.76	0.84457	3174.76	0.92568	3174.76	0.59392		561.107	0.9642	561.176	13.9988	893.837	61.4769	560.142	62.9729	894.416	-27.1495	893.837	260.898	893.837	235.763		924.08	77898.1	924.08	55700.9	924	502794	776.284	415588	776.064	282529	924	284447	776.284	118379
			3172.83	0.74738	3172.83	0.96471	3172.83	0.9594	3172.83	0.97274	3172.83	0.84647	3172.83	0.92835	3172.83	0.59379		562.071	0.99807	562.14	15.4949	895.513	53.5219	561.107	61.173	896.091	-3.85587	895.513	222.789	895.513	239.129		923.08	79308.1	923.08	55654.2	923	502461	775.284	414140	775.064	282670	923	284576	775.284	118881
			3170.9	0.74811	3170.9	0.96744	3170.9	0.96056	3170.9	0.97405	3170.9	0.84859	3170.9	0.93037	3170.9	0.59375		563.035	0.34746	563.104	14.3086	897.186	59.5659	562.071	61.083	897.766	-4.63295	897.186	278.651	897.186	264.475		922.08	80879.6	922.08	56536	922	500234	774.284	415819	774.064	283363	922	284329	774.284	117796
			3168.97	0.7487	3168.97	0.96984	3168.97	0.9617	3168.97	0.97542	3168.97	0.851	3168.97	0.93153	3168.97	0.59439		563.999	0.17111	564.069	12.9555	898.861	47.6109	563.035	63.3137	899.439	14.6752	898.861	278.498	898.861	177.82		921.08	80816.8	921.08	56844.5	921	500518	773.284	419557	773.064	283996	921	283990	773.284	118701
			3167.04	0.74934	3167.04	0.9716	3167.04	0.96269	3167.04	0.9767	3167.04	0.85302	3167.04	0.93274	3167.04	0.5958		564.964	0.25107	565.033	13.3131	900.533	37.6549	563.999	64.56	901.114	10.3206	900.533	262.297	900.533	219.144		920.08	81759	920.08	55507	920	500887	772.284	421296	772.064	282971	920	287132	772.284	118721
			3165.11	0.75012	3165.11	0.97252	3165.11	0.96354	3165.11	0.97753	3165.11	0.85374	3165.11	0.93368	3165.11	0.59762		565.928	-0.0732	565.997	14.7876	902.208	51.6999	564.964	65.0087	902.788	4.64007	902.208	214.096	902.208	210.472		919.08	80272.8	919.08	56132.2	919	500512	771.284	418080	771.064	282459	919	284370	771.284	118168
			3163.19	0.75095	3163.19	0.97253	3163.19	0.96433	3163.19	0.97825	3163.19	0.85342	3163.19	0.93418	3163.19	0.59951		566.892	-1.22666	566.961	15.2151	903.879	47.7439	565.928	65.1532	904.46	-19.7941	903.879	219.851	903.879	239.765		918.08	80823.3	918.08	55532	918	499885	770.284	417577	770.064	283584	918	282742	770.284	118580
			3161.26	0.75176	3161.26	0.9719	3161.26	0.96521	3161.26	0.97954	3161.26	0.85312	3161.26	0.93551	3161.26	0.60145		567.856	-1.37486	567.926	13.7909	905.553	53.7879	566.892	65.3379	906.133	-17.2487	905.553	233.587	905.553	257.071		917.08	79030.6	917.08	55847.5	917	504442	769.284	417517	769.064	285283	917	283397	769.284	117836
			3159.33	0.75244	3159.33	0.97131	3159.33	0.96624	3159.33	0.98127	3159.33	0.85355	3159.33	0.93834	3159.33	0.60367		568.821	1.51873	568.89	14.2345	907.224	67.8329	567.856	65.1085	907.804	-49.9414	907.224	257.295	907.224	188.357		916.08	79228.7	916.08	55957.4	916	505789	768.284	420211	768.064	287272	916	289110	768.284	119615
			3157.4	0.75308	3157.4	0.97165	3157.4	0.96735	3157.4	0.98191	3157.4	0.8549	3157.4	0.94153	3157.4	0.60606		569.785	1.66498	569.854	15.146	908.897	57.8769	568.821	63.4503	909.477	-27.0592	908.897	216.988	908.897	193.641		915.08	79670.8	915.08	54284.5	915	502491	767.284	416844	767.064	281484	915	290401	767.284	120680
			3155.47	0.75391	3155.47	0.97323	3155.47	0.96854	3155.47	0.98162	3155.47	0.8573	3155.47	0.94402	3155.47	0.60799		570.749	-0.46367	570.818	14.6375	910.568	33.9219	569.785	63.3553	911.15	-36.3757	910.568	246.639	910.568	288.909		914.08	79735.2	914.08	55710.6	914	504275	766.284	417738	766.064	283242	914	290921	766.284	119223
			3153.54	0.75471	3153.54	0.97531	3153.54	0.96974	3153.54	0.98079	3153.54	0.86053	3153.54	0.94536	3153.54	0.60872		571.713	-2.65236	571.783	12.8666	912.24	47.9659	570.749	64.6704	912.82	-34.5513	912.24	180.28	912.24	208.171		913.08	81682	913.08	55749.2	913	504318	765.284	418723	765.064	288941	913	287689	765.284	118892
			3151.61	0.75516	3151.61	0.97713	3151.61	0.97063	3151.61	0.98014	3151.61	0.86378	3151.61	0.94562	3151.61	0.60812		572.677	-2.48152	572.747	12.0322	913.911	50.0109	571.713	65.9392	914.492	-15.6294	913.911	185.892	913.911	177.421		912.08	79855.8	912.08	55147.4	912	506738	764.284	417939	764.064	290488	912	284901	764.284	120017
			3149.68	0.75545	3149.68	0.97874	3149.68	0.97112	3149.68	0.97992	3149.68	0.86646	3149.68	0.94568	3149.68	0.60683		573.642	-1.18992	573.711	14.1616	915.582	42.0549	572.677	65.4085	916.162	-16.1895	915.582	159.481	915.582	212.661		911.08	79754	911.08	55272.7	911	506128	763.284	416583	763.064	289534	911	288335	763.284	118801
			3147.76	0.75586	3147.76	0.98034	3147.76	0.9715	3147.76	0.97989	3147.76	0.8686	3147.76	0.94567	3147.76	0.60588		574.606	1.19518	574.675	15.2326	917.252	20.0999	573.642	64.6032	917.833	-11.08	917.252	167.032	917.252	209.879		910.08	81393.3	910.08	56514.3	910	507710	762.284	421949	762.064	287735	910	289198	762.284	119103
			3145.83	0.75634	3145.83	0.98173	3145.83	0.97205	3145.83	0.97994	3145.83	0.87002	3145.83	0.94547	3145.83	0.60594		575.57	1.70857	575.639	15.6799	918.923	44.1439	574.606	64.8199	919.502	-13.6324	918.923	128.574	918.923	273.101		909.08	80714.9	909.08	55930.8	909	507042	761.284	426753	761.064	287946	909	286220	761.284	122640
			3143.9	0.75689	3143.9	0.9825	3143.9	0.97271	3143.9	0.9799	3143.9	0.87032	3143.9	0.94681	3143.9	0.60708		576.534	-0.16705	576.604	16.8206	920.592	42.1889	575.57	64.8864	921.173	-3.2418	920.592	176.084	920.592	204.306		908.08	80739.3	908.08	57194.7	908	511028	760.284	420954	760.064	288901	908	286850	760.284	119987
			3141.97	0.75756	3141.97	0.98257	3141.97	0.97351	3141.97	0.97981	3141.97	0.86951	3141.97	0.95041	3141.97	0.60889		577.499	-2.79754	577.568	18.8911	922.262	48.2329	576.534	64.5575	922.841	-8.51283	922.262	209.564	922.262	249.505		907.08	80767.9	907.08	54611.8	907	508074	759.284	421135	759.064	288639	907	287064	759.284	119123
			3140.04	0.75821	3140.04	0.98254	3140.04	0.97444	3140.04	0.97994	3140.04	0.86819	3140.04	0.95356	3140.04	0.61091		578.463	-3.10922	578.532	20.5108	923.93	56.2779	577.499	64.2331	924.511	-3.37575	923.93	171.022	923.93	256.687		906.08	80460.5	906.08	55921.5	906	507176	758.284	417708	758.064	289232	906	287705	758.284	119253
			3138.11	0.7586	3138.11	0.98302	3138.11	0.97513	3138.11	0.97984	3138.11	0.86723	3138.11	0.95426	3138.11	0.61278		579.427	-2.2901	579.496	19.7654	925.598	48.3219	578.463	64.6953	926.179	-18.0398	925.598	134.457	925.598	211.86		905.08	81635.6	905.08	56908.3	905	510223	757.284	424040	757.064	290750	905	291121	757.284	121253
			3136.18	0.75874	3136.18	0.98392	3136.18	0.97537	3136.18	0.97977	3136.18	0.86724	3136.18	0.95334	3136.18	0.61429		580.391	-2.90975	580.461	19.1691	927.268	46.3659	579.427	65.1186	927.848	-3.81488	927.268	171.868	927.268	193.031		904.08	80875.9	904.08	56861.3	904	510136	756.284	424070	756.064	290810	904	290937	756.284	119896
			3134.25	0.75904	3134.25	0.98491	3134.25	0.97554	3134.25	0.98054	3134.25	0.86838	3134.25	0.95186	3134.25	0.61532		581.356	-3.04754	581.425	18.923	928.935	42.4109	580.391	63.2455	929.517	-1.02816	928.935	191.252	928.935	268.18		903.08	80033.8	903.08	56733	903	508506	755.284	421597	755.064	292840	903	291690	755.284	120238
			3132.33	0.75968	3132.33	0.98604	3132.33	0.97611	3132.33	0.98165	3132.33	0.87065	3132.33	0.95075	3132.33	0.61589		582.32	-1.54885	582.389	18.9439	930.604	32.4549	581.356	61.9319	931.184	-2.685	930.604	204.622	930.604	247.328		902.08	82837.9	902.08	56104.3	902	512149	754.284	422522	754.064	293473	902	287622	754.284	120319
			3130.4	0.76024	3130.4	0.98739	3130.4	0.97702	3130.4	0.98229	3130.4	0.87371	3130.4	0.95052	3130.4	0.61628		583.284	0.27893	583.353	19.0571	932.271	42.4999	582.32	62.5554	932.851	-27.3121	932.271	149.95	932.271	258.448		901.08	81948.2	901.08	56968	901	509296	753.284	424411	753.064	291343	901	288980	753.284	121535
			3128.47	0.76045	3128.47	0.9889	3128.47	0.9778	3128.47	0.98252	3128.47	0.87658	3128.47	0.95062	3128.47	0.61692		584.248	-1.66135	584.318	19.0505	933.937	50.5439	583.284	64.3974	934.519	-19.2735	933.937	219.261	933.937	239.565		900.08	80958.1	900.08	55721.8	900	514029	752.284	425909	752.064	294026	900	292126	752.284	120871
			3126.54	0.7605	3126.54	0.99029	3126.54	0.97834	3126.54	0.98179	3126.54	0.87852	3126.54	0.95166	3126.54	0.61808		585.212	-5.20822	585.282	18.0449	935.605	44.5889	584.248	64.5436	936.185	-28.888	935.605	174.557	935.605	248.68		899.08	80693.8	899.08	57491.9	899	515170	751.284	428230	751.064	293524	899	290700	751.284	122288
			3124.61	0.76071	3124.61	0.9912	3124.61	0.97898	3124.61	0.97925	3124.61	0.87981	3124.61	0.95434	3124.61	0.61978		586.177	-3.74402	586.246	17.7409	937.271	38.6329	585.212	63.8048	937.852	-10.277	937.271	223.812	937.271	269.777		898.08	80546.8	898.08	55330.7	898	516311	750.284	425356	750.064	294539	898	291609	750.284	120067
			3122.68	0.76133	3122.68	0.99129	3122.68	0.97995	3122.68	0.97704	3122.68	0.88104	3122.68	0.95718	3122.68	0.62201		587.141	-1.35406	587.21	19.0078	938.936	44.6779	586.177	64.5334	939.518	-28.4785	938.936	221.05	938.936	244.861		897.08	80361.7	897.08	55938.9	897	515134	749.284	424964	749.064	292971	897	293581	749.284	121665
			3120.75	0.76234	3120.75	0.99058	3120.75	0.98098	3120.75	0.97756	3120.75	0.88211	3120.75	0.95902	3120.75	0.62465		588.105	-0.45504	588.174	20.2082	940.603	42.7219	587.141	65.2311	941.185	4.86779	940.603	212.274	940.603	367.942		896.08	79369.1	896.08	57187.6	896	513268	748.284	425829	748.064	292448	896	293034	748.284	121545
			3118.82	0.7634	3118.82	0.98956	3118.82	0.98177	3118.82	0.97912	3118.82	0.88267	3118.82	0.96071	3118.82	0.62718		589.069	-1.44029	589.139	19.9227	942.268	52.7669	588.105	64.9118	942.849	1.73865	942.268	187.466	942.268	239.006		895.08	81270.4	895.08	55827.4	895	515889	747.284	426080	747.064	289845	895	291084	747.284	121615
			3116.9	0.76413	3116.9	0.98895	3116.9	0.98236	3116.9	0.97973	3116.9	0.8831	3116.9	0.9629	3116.9	0.6288		590.034	-2.24098	590.103	18.6987	943.932	52.8109	589.069	63.6941	944.516	2.09632	943.932	190.622	943.932	256.055		894.08	82463.1	894.08	56298.1	894	518373	746.284	430331	746.064	292308	894	290432	746.284	120489
			3114.97	0.76434	3114.97	0.98891	3114.97	0.98285	3114.97	0.97988	3114.97	0.88387	3114.97	0.96451	3114.97	0.62909		590.998	-2.37496	591.067	18.5327	945.599	44.8549	590.034	63.2199	946.18	-15.4703	945.599	219.778	945.599	233.107		893.08	81999	893.08	57523.7	893	517152	745.284	428301	745.064	295383	893	291507	745.284	120670
			3113.04	0.7642	3113.04	0.98923	3113.04	0.98324	3113.04	0.98044	3113.04	0.88479	3113.04	0.96492	3113.04	0.6285		591.962	-1.45816	592.031	18.4232	947.262	52.8999	590.998	63.8258	947.845	-28.2415	947.262	242.894	947.262	244.122		892.08	81340	892.08	57692.3	892	513412	744.284	428492	744.064	296056	892	291934	744.284	121846
			3111.11	0.76418	3111.11	0.98998	3111.11	0.98366	3111.11	0.9813	3111.11	0.8858	3111.11	0.96526	3111.11	0.62784		592.926	-0.68037	592.996	17.9184	948.926	42.9439	591.962	63.9962	949.509	-7.00483	948.926	193.983	948.926	229.142		891.08	81591.8	891.08	57444.3	891	520126	743.284	424241	743.064	297875	891	292888	743.284	123082
			3109.18	0.76429	3109.18	0.99159	3109.18	0.98418	3109.18	0.98127	3109.18	0.88731	3109.18	0.9659	3109.18	0.62754		593.891	-1.41609	593.96	17.2643	950.591	46.9889	592.926	63.9089	951.172	-9.23214	950.591	181.063	950.591	212.155		890.08	82044.7	890.08	56602.6	890	514726	742.284	425698	742.064	294890	890	294096	742.284	122620
			3107.25	0.76427	3107.25	0.99398	3107.25	0.98465	3107.25	0.98029	3107.25	0.88929	3107.25	0.96621	3107.25	0.62767		594.855	-3.62865	594.924	16.8222	952.254	41.0329	593.891	64.0212	952.837	4.36795	952.254	196.112	952.254	337.15		889.08	80849.8	889.08	56554.7	889	518199	741.284	429175	741.064	294740	889	293614	741.284	122791
			3105.32	0.76426	3105.32	0.99655	3105.32	0.98512	3105.32	0.97961	3105.32	0.89122	3105.32	0.96647	3105.32	0.62821		595.819	-4.56434	595.888	16.6045	953.917	37.0779	594.855	64.3787	954.499	16.2104	953.917	215.129	953.917	224.135		888.08	82743.7	888.08	58635.9	888	519979	740.284	430411	740.064	296488	888	294718	740.284	122741
			3103.39	0.76458	3103.39	0.9988	3103.39	0.98577	3103.39	0.97899	3103.39	0.89288	3103.39	0.96737	3103.39	0.62899		596.783	-2.19213	596.853	15.8813	955.581	31.1219	595.819	64.0549	956.163	2.037	955.581	180.139	955.581	313.114		887.08	80433.9	887.08	58253.9	887	518175	739.284	426823	739.064	295142	887	294154	739.284	121515
			3101.47	0.76519	3101.47	1.00061	3101.47	0.98652	3101.47	0.97768	3101.47	0.89447	3101.47	0.96928	3101.47	0.62978		597.747	-1.61074	597.817	15.3175	957.243	45.1669	596.783	62.4646	957.825	-19.3068	957.243	149.117	957.243	250.074		886.08	81143.2	886.08	57028.4	886	521332	738.284	428823	738.064	295775	886	292487	738.284	121917
			3099.54	0.76567	3099.54	1.00196	3099.54	0.98705	3099.54	0.97726	3099.54	0.89605	3099.54	0.97152	3099.54	0.63065		598.712	-2.28516	598.781	15.627	958.905	45.2109	597.747	63.0832	959.487	-52.9107	958.905	156.064	958.905	225.025		885.08	80592.8	885.08	56828	885	521496	737.284	432974	737.064	296780	885	297838	737.284	121917
			3097.61	0.76578	3097.61	1.0027	3097.61	0.98732	3097.61	0.97819	3097.61	0.89727	3097.61	0.97226	3097.61	0.63199		599.676	-3.04297	599.745	16.2979	960.566	47.2559	598.712	64.5973	961.15	-79.0354	960.566	224.994	960.566	221.961		884.08	81617.1	884.08	57173.8	884	519909	736.284	430924	736.064	297252	884	299510	736.284	123504
			3095.68	0.7657	3095.68	1.00271	3095.68	0.98767	3095.68	0.97941	3095.68	0.89773	3095.68	0.97199	3095.68	0.63402		600.64	-2.98578	600.71	16.4252	962.229	49.2999	599.676	65.2337	962.811	-75.777	962.229	111.912	962.229	308.884		883.08	83229.1	883.08	58383.3	883	521232	735.284	433547	735.064	296167	883	297991	735.284	122861
			3093.75	0.7658	3093.75	1.00198	3093.75	0.98835	3093.75	0.98082	3093.75	0.89753	3093.75	0.97312	3093.75	0.63642		601.604	-2.401	601.674	15.5158	963.89	39.3449	600.64	64.2274	964.472	-69.3164	963.89	148.788	963.89	263.799		882.08	82719.6	882.08	57169.1	882	523416	734.284	434451	734.064	297272	882	296245	734.284	123153
			3091.82	0.76617	3091.82	1.00076	3091.82	0.98923	3091.82	0.98158	3091.82	0.89707	3091.82	0.97552	3091.82	0.6384		602.569	-1.81756	602.638	16.3326	965.55	35.3889	601.604	63.3145	966.134	-67.0123	965.55	107.649	965.55	214.699		881.08	82344.7	881.08	57782.5	881	522602	733.284	435105	733.064	295765	881	299893	733.284	122238
			3089.89	0.76657	3089.89	0.99958	3089.89	0.99005	3089.89	0.98068	3089.89	0.89682	3089.89	0.97758	3089.89	0.63929		603.533	-0.96121	603.602	17.672	967.21	45.4329	602.569	63.0625	967.794	-59.8604	967.21	162.488	967.21	217.59		880.08	81275.8	880.08	57541.8	880	520274	732.284	433456	732.064	296438	880	297182	732.284	121766
			3087.96	0.76689	3087.96	0.99872	3087.96	0.99075	3087.96	0.9798	3087.96	0.89744	3087.96	0.97935	3087.96	0.63914		604.497	0.02086	604.567	17.8929	968.872	51.4779	603.533	63.9056	969.454	-45.4875	968.872	129.304	968.872	218.477		879.08	83257.9	879.08	58892	879	523939	731.284	436884	731.064	296609	879	299569	731.284	122630
			3086.04	0.76726	3086.04	0.99821	3086.04	0.99147	3086.04	0.98106	3086.04	0.89916	3086.04	0.98099	3086.04	0.63845		605.461	-0.3543	605.531	17.3531	970.532	45.5219	604.497	65.5795	971.115	-30.647	970.532	98.1	970.532	269.346		878.08	83691.9	878.08	58256.1	878	523572	730.284	437296	730.064	297594	878	294260	730.284	122952
			3084.11	0.7676	3084.11	0.9981	3084.11	0.99216	3084.11	0.98336	3084.11	0.90123	3084.11	0.98171	3084.11	0.63777		606.426	-2.85045	606.495	17.3125	972.191	39.5669	605.461	66.541	972.774	-31.009	972.191	102.87	972.191	190.2		877.08	82442.5	877.08	56650.5	877	527856	729.284	435034	729.064	297704	877	293428	729.284	122369
			3082.18	0.76784	3082.18	0.9983	3082.18	0.99273	3082.18	0.9848	3082.18	0.90257	3082.18	0.98237	3082.18	0.63745		607.39	-5.13779	607.459	18.7275	973.85	51.6109	606.426	65.6481	974.433	-34.2887	973.85	129.619	973.85	271.044		876.08	82806.2	876.08	57556.2	876	524350	728.284	435728	728.064	295292	876	300637	728.284	122158
			3080.25	0.76812	3080.25	0.99867	3080.25	0.99324	3080.25	0.9848	3080.25	0.90264	3080.25	0.98411	3080.25	0.63766		608.354	-3.64691	608.423	19.6193	975.508	57.6559	607.39	64.0338	976.092	-45.9088	975.508	76.3321	975.508	157.873		875.08	83332	875.08	58645.6	875	529190	727.284	434230	727.064	297162	875	299054	727.284	124580
			3078.32	0.76828	3078.32	0.99914	3078.32	0.99364	3078.32	0.9834	3078.32	0.90201	3078.32	0.98524	3078.32	0.63843		609.318	-2.97586	609.388	20.1893	977.167	49.6999	608.354	62.1516	977.752	-45.747	977.167	97.0381	977.167	226.686		874.08	82296.9	874.08	59013.6	874	526507	726.284	435205	726.064	297825	874	297932	726.284	124972
			3076.39	0.76813	3076.39	0.99964	3076.39	0.99375	3076.39	0.98149	3076.39	0.90163	3076.39	0.98422	3076.39	0.63959		610.283	-3.51228	610.352	21.5131	978.827	45.7449	609.318	60.6767	979.41	-79.0839	978.827	41.7272	978.827	245.501		873.08	82494.9	873.08	59272.4	873	528656	725.284	436080	725.064	299373	873	298306	725.284	122419
			3074.46	0.76785	3074.46	1.00006	3074.46	0.99366	3074.46	0.98023	3074.46	0.90215	3074.46	0.98267	3074.46	0.64087		611.247	-4.44514	611.316	23.5643	980.484	43.7889	610.283	59.8434	981.067	-79.2701	980.484	76.3723	980.484	292.294		872.08	83078.3	872.08	58674	872	532219	724.284	434833	724.064	299835	872	298978	724.284	122761
			3072.53	0.76777	3072.53	1.00035	3072.53	0.99375	3072.53	0.98017	3072.53	0.90383	3072.53	0.98256	3072.53	0.64194		612.211	-4.74178	612.28	25.6589	982.142	39.8339	611.247	60.1156	982.726	-73.6567	982.142	29.0106	982.142	173.08		871.08	83607.6	871.08	59666.9	871	530154	723.284	438672	723.064	303322	871	301228	723.284	124922
			3070.6	0.76799	3070.6	1.00012	3070.6	0.99428	3070.6	0.98103	3070.6	0.90622	3070.6	0.98389	3070.6	0.64256		613.175	-4.25228	613.245	26.9897	983.799	53.8779	612.211	61.6911	984.383	-63.87	983.799	51.6235	983.799	213.852		870.08	83603	870.08	58499.2	870	528512	722.284	436311	722.064	301895	870	299050	722.284	124238
			3068.68	0.76835	3068.68	0.99939	3068.68	0.99499	3068.68	0.98157	3068.68	0.90828	3068.68	0.98573	3068.68	0.64261		614.139	-3.17307	614.209	29.1004	985.455	53.9219	613.175	63.9085	986.04	-63.45	985.455	2.20135	985.455	214.609		869.08	85219	869.08	58555.5	869	535862	721.284	436894	721.064	297905	869	296104	721.284	123595
			3066.75	0.76855	3066.75	0.99876	3066.75	0.99543	3066.75	0.98153	3066.75	0.9092	3066.75	0.98691	3066.75	0.64212		615.104	-2.0625	615.173	32.1984	987.112	41.9669	614.139	64.2208	987.696	-65.7651	987.112	16.7723	987.112	237.359		868.08	83455	868.08	58483.3	868	531454	720.284	437959	720.064	298177	868	301157	720.284	125253
			3064.82	0.76846	3064.82	0.99839	3064.82	0.99553	3064.82	0.98158	3064.82	0.90891	3064.82	0.98665	3064.82	0.64134		616.068	-0.6607	616.137	35.001	988.77	46.0109	615.104	64.2698	989.354	-58.8347	988.77	5.32655	988.77	270.101		867.08	82783.3	867.08	58015.9	867	537064	719.284	437456	719.064	298770	867	302678	719.284	123424
			3062.89	0.76822	3062.89	0.99806	3062.89	0.99556	3062.89	0.98125	3062.89	0.90822	3062.89	0.98584	3062.89	0.64069		617.032	0.22172	617.101	37.5622	990.426	48.0559	616.068	64.5	991.01	-38.4521	990.426	-22.1583	990.426	198.815		866.08	83866.4	866.08	58933.7	866	531521	718.284	438562	718.064	301644	866	299811	718.284	125253
			3060.96	0.76797	3060.96	0.99783	3060.96	0.99574	3060.96	0.98098	3060.96	0.90811	3060.96	0.986	3060.96	0.64052		617.996	-0.20982	618.066	41.0927	992.081	48.0999	617.032	65.1089	992.665	-27.9842	992.081	-31.6582	992.081	237.524		865.08	83943.7	865.08	59276.5	865	531416	717.284	441406	717.064	301925	865	302845	717.284	125223
			3059.03	0.7679	3059.03	0.99794	3059.03	0.99616	3059.03	0.98189	3059.03	0.90904	3059.03	0.98707	3059.03	0.64105		618.961	-1.36219	619.03	47.7364	993.737	54.1449	617.996	66.0662	994.32	-16.2186	993.737	-21.1746	993.737	282.226		864.08	83621.8	864.08	59216.6	864	534916	716.284	442823	716.064	299554	864	302416	716.284	124590
			3057.1	0.76816	3057.1	0.99829	3057.1	0.99668	3057.1	0.98249	3057.1	0.911	3057.1	0.98787	3057.1	0.64221		619.925	-1.60477	619.994	53.704	995.391	40.1889	618.961	67.1438	995.975	-10.4708	995.391	-20.7298	995.391	226.91		863.08	84068.9	863.08	58326.9	863	537484	715.284	441567	715.064	301805	863	301684	715.284	124027
			3055.17	0.76858	3055.17	0.99842	3055.17	0.9971	3055.17	0.98166	3055.17	0.91371	3055.17	0.98848	3055.17	0.64375		620.889	-1.85625	620.958	56.697	997.046	42.2339	619.925	64.3609	997.632	-10.9502	997.046	21.7086	997.046	215.586		862.08	82858.4	862.08	58236.8	862	535750	714.284	440582	714.064	298277	862	300895	714.284	124660
			3053.25	0.76887	3053.25	0.99805	3053.25	0.99745	3053.25	0.98093	3053.25	0.91628	3053.25	0.98984	3053.25	0.64532		621.853	-2.09113	621.923	60.1495	998.7	42.2779	620.889	61.3426	999.286	-25.1074	998.7	28.1222	998.7	326.247		861.08	84168.8	861.08	59461.4	861	532630	713.284	442160	713.064	300207	861	301514	713.284	125555
			3051.32	0.76893	3051.32	0.99752	3051.32	0.99777	3051.32	0.9812	3051.32	0.91761	3051.32	0.99103	3051.32	0.6466		622.818	-2.27719	622.887	65.1872	1000.35	42.3229	621.853	60.0487	1000.94	-39.6883	1000.35	-33.5108	1000.35	196.883		860.08	83956.7	860.08	59880.7	860	535406	712.284	440783	712.064	304438	860	303846	712.284	125454
			3049.39	0.76891	3049.39	0.99717	3049.39	0.99795	3049.39	0.98127	3049.39	0.91764	3049.39	0.99108	3049.39	0.64729		623.782	-2.43129	623.851	71.2548	1002.01	36.3669	622.818	60.5455	1002.59	-53.2665	1002.01	6.88611	1002.01	203.543		859.08	84607	859.08	58996.6	859	536114	711.284	439949	711.064	303654	859	307349	711.284	124922
			3047.46	0.76887	3047.46	0.99676	3047.46	0.99813	3047.46	0.98046	3047.46	0.91728	3047.46	0.99124	3047.46	0.64747		624.746	-2.66857	624.815	77.1127	1003.66	40.4119	623.782	62.099	1004.25	-44.5937	1003.66	17.2223	1003.66	218.157		858.08	86334.5	858.08	59430.1	858	537448	710.284	440773	710.064	302307	858	305241	710.284	126298
			3045.53	0.76891	3045.53	0.9961	3045.53	0.9985	3045.53	0.97979	3045.53	0.91744	3045.53	0.99237	3045.53	0.64763		625.71	-1.76375	625.78	82.6648	1005.31	38.4559	624.746	64.4928	1005.9	-52.4992	1005.31	-0.46141	1005.31	234.75		857.08	85396.7	857.08	58625.6	857	535731	709.284	441295	709.064	300599	857	302364	709.284	124439
			3043.6	0.769	3043.6	0.99554	3043.6	0.99889	3043.6	0.98024	3043.6	0.91848	3043.6	0.99411	3043.6	0.64807		626.674	-0.93047	626.744	87.8955	1006.97	56.4999	625.71	64.5599	1007.55	-51.3331	1006.97	-2.67482	1006.97	309.376		856.08	83549.6	856.08	59177.9	856	536921	708.284	443255	708.064	303533	856	304040	708.284	124982
			3041.67	0.76908	3041.67	0.99533	3041.67	0.9991	3041.67	0.98146	3041.67	0.92027	3041.67	0.99557	3041.67	0.6486		627.639	-1.03174	627.708	93.089	1008.62	56.5449	626.674	63.6066	1009.21	-30.2037	1008.62	42.6429	1008.62	231.956		855.08	83733.9	855.08	59875.5	855	534991	707.284	444662	707.064	301915	855	306465	707.284	124087
			3039.74	0.76899	3039.74	0.9955	3039.74	0.99913	3039.74	0.98249	3039.74	0.92253	3039.74	0.99634	3039.74	0.64902		628.603	-1.65758	628.672	98.409	1010.27	44.5889	627.639	62.4673	1010.86	-15.7969	1010.27	45.9406	1010.27	280.525		854.08	85442.1	854.08	58698.1	854	536344	706.284	443004	706.064	303021	854	301965	706.284	124168
			3037.82	0.769	3037.82	0.99627	3037.82	0.99912	3037.82	0.98244	3037.82	0.9247	3037.82	0.9978	3037.82	0.64933		629.567	-1.96223	629.636	102.987	1011.92	42.6339	628.603	61.694	1012.51	-23.2426	1011.92	19.2081	1011.92	229.082		853.08	84440.6	853.08	59898.4	853	536474	705.284	446471	705.064	302287	853	300426	705.284	125444
			3035.89	0.76928	3035.89	0.99759	3035.89	0.99921	3035.89	0.98178	3035.89	0.9261	3035.89	0.99995	3035.89	0.64948		630.531	-1.57584	630.601	103.948	1013.57	54.6779	629.567	61.6795	1014.16	-11.911	1013.57	58.4657	1013.57	141.628		852.08	85306.3	852.08	59868.2	852	537381	704.284	444863	704.064	301865	852	306337	704.284	125494
			3033.96	0.76945	3033.96	0.99863	3033.96	0.99934	3033.96	0.9813	3033.96	0.92662	3033.96	1.00014	3033.96	0.64922		631.496	-1.11832	631.565	103.153	1015.23	42.7229	630.531	62.808	1015.81	-56.9453	1015.23	59.7364	1015.23	204.197		851.08	84328.3	851.08	59370.8	851	537593	703.284	447818	703.064	303252	851	304281	703.284	125645
			3032.03	0.76922	3032.03	0.99856	3032.03	0.99943	3032.03	0.98018	3032.03	0.92666	3032.03	0.99819	3032.03	0.64845		632.46	-1.00467	632.529	104.682	1016.88	44.7669	631.496	62.9646	1017.46	-58.8876	1016.88	74.9441	1016.88	160.721		850.08	83872.2	850.08	58708.3	850	542736	702.284	446532	702.064	305222	850	303836	702.284	124660
			3030.1	0.7688	3030.1	0.99758	3030.1	0.99938	3030.1	0.97842	3030.1	0.92657	3030.1	0.99648	3030.1	0.64755		633.424	-2.0556	633.494	105.787	1018.53	30.8119	632.46	62.507	1019.11	-84.1051	1018.53	34.1419	1018.53	287.232		849.08	84988.5	849.08	59861.3	849	540757	701.284	447798	701.064	302548	849	305062	701.284	126248
			3028.17	0.76849	3028.17	0.99646	3028.17	0.99917	3028.17	0.97809	3028.17	0.92651	3028.17	0.99664	3028.17	0.64717		634.388	-3.57578	634.458	104.639	1020.18	42.8559	633.424	62.2154	1020.76	-80.3979	1020.18	99.3198	1020.18	217.723		848.08	84293.9	848.08	59931.3	848	542061	700.284	449506	700.064	299956	848	305061	700.284	126509
			3026.24	0.76842	3026.24	0.99578	3026.24	0.99903	3026.24	0.97928	3026.24	0.92657	3026.24	0.99867	3026.24	0.64758		635.353	-4.14014	635.422	101.068	1021.83	58.9009	634.388	62.1519	1022.41	-71.5045	1021.83	36.468	1021.83	288.212		847.08	84926.6	847.08	59813	847	539808	699.284	447969	699.064	304026	847	309510	699.284	127655
			3024.31	0.76851	3024.31	0.99578	3024.31	0.9991	3024.31	0.98008	3024.31	0.927	3024.31	1.00071	3024.31	0.64856		636.317	-2.45322	636.386	97.1098	1023.48	58.9449	635.353	61.9421	1024.07	-42.4057	1023.48	47.6065	1023.48	266.689		846.08	85020.8	846.08	60931.9	846	541944	698.284	449808	698.064	303996	846	305953	698.284	124339
			3022.39	0.76862	3022.39	0.99623	3022.39	0.9993	3022.39	0.98017	3022.39	0.92806	3022.39	1.00107	3022.39	0.64978		637.281	-2.10627	637.35	92.9105	1025.13	36.9889	636.317	61.0812	1025.71	-24.6075	1025.13	34.7254	1025.13	239.155		845.08	84449.7	845.08	61593.1	845	542426	697.284	451788	697.064	302780	845	306983	697.284	125394
			3020.46	0.76867	3020.46	0.99669	3020.46	0.99962	3020.46	0.98041	3020.46	0.92957	3020.46	1.00053	3020.46	0.65109		638.245	-3.02838	638.315	89.036	1026.78	47.0339	637.281	61.6576	1027.36	-17.235	1026.78	13.8147	1026.78	263.61		844.08	84863.1	844.08	59563.9	844	543739	696.284	452340	696.064	303031	844	307065	696.284	126328
			3018.53	0.7687	3018.53	0.99702	3018.53	0.99994	3018.53	0.98096	3018.53	0.9308	3018.53	1.0004	3018.53	0.65232		639.21	-3.61945	639.279	85.5268	1028.42	49.0779	638.245	63.4124	1029.01	-24.2688	1028.42	34.8622	1028.42	242.019		843.08	85512.7	843.08	60513.5	843	545180	695.284	452240	695.064	304207	843	305536	695.284	126680
			3016.6	0.76879	3016.6	0.99753	3016.6	1.00009	3016.6	0.98119	3016.6	0.93125	3016.6	1.0007	3016.6	0.65327		640.174	-3.59129	640.243	82.7562	1030.07	27.1229	639.21	64.5236	1030.66	-18.2844	1030.07	33.9222	1030.07	250.45		842.08	85702.8	842.08	59226.6	842	543033	694.284	454180	694.064	304780	842	307869	694.284	126328
			3014.67	0.76887	3014.67	0.9984	3014.67	1.00007	3014.67	0.9803	3014.67	0.93098	3014.67	1.0008	3014.67	0.6537		641.138	-2.97031	641.207	80.3898	1031.72	39.1669	640.174	64.6954	1032.31	-27.154	1031.72	30.9532	1031.72	240.87		841.08	85174.2	841.08	60323.1	841	545365	693.284	453014	693.064	306428	841	308672	693.284	126901
			3012.74	0.76879	3012.74	0.99931	3012.74	1	3012.74	0.97849	3012.74	0.93035	3012.74	1.00042	3012.74	0.6535		642.102	-1.42973	642.172	76.7166	1033.37	47.2119	641.138	64.3131	1033.96	-8.58648	1033.37	39.9747	1033.37	297.269		840.08	85729.3	840.08	59952.2	840	545949	692.284	453094	692.064	306247	840	307891	692.284	126660
			3010.81	0.76867	3010.81	0.99961	3010.81	0.99992	3010.81	0.97725	3010.81	0.92956	3010.81	0.99992	3010.81	0.65268		643.067	-0.91414	643.136	71.3063	1035.02	57.2559	642.102	63.8054	1035.6	-21.5879	1035.02	82.9769	1035.02	233.665		839.08	81250.7	839.08	60939.5	839	547757	691.284	455386	691.064	313212	839	308447	691.284	127534
			3008.88	0.76837	3008.88	0.99897	3008.88	0.99952	3008.88	0.97743	3008.88	0.92865	3008.88	0.99986	3008.88	0.65143		644.031	-2.17748	644.1	66.7813	1036.66	45.3009	643.067	63.6407	1037.25	-19.8725	1036.66	23.9281	1036.66	242.017		838.08	83240.7	838.08	60855.1	838	547768	690.284	456652	690.064	327794	838	307357	690.284	129977
			3006.96	0.7682	3006.96	0.99794	3006.96	0.99907	3006.96	0.97863	3006.96	0.92757	3006.96	1	3006.96	0.65023		644.995	-2.68623	645.064	62.7878	1038.31	59.3449	644.031	64.2896	1038.9	-29.6373	1038.31	26.8819	1038.31	248.391		837.08	85381.2	837.08	60651.4	837	549324	689.284	455164	689.064	335914	837	313566	689.284	130077
			3005.03	0.76823	3005.03	0.99721	3005.03	0.99884	3005.03	0.98001	3005.03	0.9263	3005.03	0.99932	3005.03	0.64955		645.959	-2.27578	646.029	58.8034	1039.96	57.3899	644.995	63.8926	1040.54	-48.4347	1039.96	37.826	1039.96	226.753		836.08	86779.4	836.08	61125.6	836	557431	688.284	459898	688.064	326367	836	313353	688.284	129012
			3003.1	0.76819	3003.1	0.99711	3003.1	0.99879	3003.1	0.98089	3003.1	0.925	3003.1	0.99753	3003.1	0.64963		646.923	-1.53256	646.993	54.8473	1041.6	45.4339	645.959	62.32	1042.19	-31.7752	1041.6	36.72	1041.6	259.07		835.08	86295.1	835.08	60368.4	835	549347	687.284	455426	687.064	310408	835	310441	687.284	128660
			3001.17	0.76798	3001.17	0.99759	3001.17	0.9988	3001.17	0.98131	3001.17	0.92407	3001.17	0.99668	3001.17	0.65044		647.888	-0.85756	647.957	51.8549	1043.25	57.4789	646.923	60.6459	1043.84	-41.086	1043.25	27.6164	1043.25	303.408		834.08	84850.9	834.08	61734.2	834	545070	686.284	458129	686.064	308327	834	308373	686.284	127886
			2999.24	0.76771	2999.24	0.9983	2999.24	0.99883	2999.24	0.98127	2999.24	0.9239	2999.24	0.99757	2999.24	0.65163		648.852	-0.81307	648.921	50.942	1044.89	53.5229	647.888	60.5886	1045.48	-31.5208	1044.89	124.473	1044.89	247.702		833.08	86405.2	833.08	62304.3	833	543890	685.284	459566	685.064	307815	833	309850	685.284	127002
			2997.31	0.76773	2997.31	0.99872	2997.31	0.99866	2997.31	0.98033	2997.31	0.9244	2997.31	0.99836	2997.31	0.65244		649.816	-2.64356	649.885	48.757	1046.54	51.5669	648.852	61.3691	1047.13	-17.7549	1046.54	61.3409	1046.54	134.018		832.08	86215.3	832.08	61428.5	832	549992	684.284	461114	684.064	306146	832	312863	684.284	127132
			2995.38	0.76775	2995.38	0.99864	2995.38	0.99833	2995.38	0.97808	2995.38	0.92499	2995.38	0.99841	2995.38	0.65211		650.78	-3.32041	650.85	45.875	1048.18	51.6119	649.816	62.4914	1048.77	-19.8985	1048.18	38.1494	1048.18	226.278		831.08	85645	831.08	60821.2	831	548465	683.284	460049	683.064	308176	831	307251	683.284	128871
			2993.45	0.76776	2993.45	0.99797	2993.45	0.99794	2993.45	0.97615	2993.45	0.92521	2993.45	0.9983	2993.45	0.65098		651.745	-2.4243	651.814	43.1456	1049.83	49.6559	650.78	63.5368	1050.42	-13.9965	1049.83	64.9796	1049.83	282.57		830.08	84612.1	830.08	61416.5	830	553429	682.284	460632	682.064	309955	830	311548	682.284	126379
			2991.53	0.76778	2991.53	0.99671	2991.53	0.9973	2991.53	0.97614	2991.53	0.92479	2991.53	0.9976	2991.53	0.64968		652.709	-1.53373	652.778	41.0765	1051.47	43.7009	651.745	64.2521	1052.06	-27.4015	1051.47	45.7607	1051.47	306.818		829.08	83258.7	829.08	61079.4	829	555284	681.284	462260	681.064	307905	829	312009	681.284	128298
			2989.6	0.7678	2989.6	0.99501	2989.6	0.99624	2989.6	0.97655	2989.6	0.92379	2989.6	0.99551	2989.6	0.64787		653.673	-3.21359	653.742	39.6291	1053.12	39.7449	652.709	64.2074	1053.7	-24.741	1053.12	10.5437	1053.12	279.086		828.08	84392.1	828.08	59873.3	828	555484	680.284	460682	680.064	311784	828	311324	680.284	128007
			2987.67	0.76782	2987.67	0.99282	2987.67	0.99493	2987.67	0.97543	2987.67	0.92294	2987.67	0.99373	2987.67	0.64557		654.637	-4.74207	654.707	39.3765	1054.76	51.7899	653.673	62.9233	1055.35	-14.6417	1054.76	-30.7125	1054.76	209.31		827.08	84298.1	827.08	60982	827	554559	679.284	463114	679.064	307734	827	307061	679.284	127394
			2985.74	0.76783	2985.74	0.99	2985.74	0.99359	2985.74	0.97352	2985.74	0.92273	2985.74	0.99331	2985.74	0.64332		655.601	-2.47764	655.671	38.1767	1056.4	33.8339	654.637	62.0705	1056.99	-19.5058	1056.4	46.0127	1056.4	277.523		826.08	86316.1	826.08	61402.1	826	552489	678.284	467265	678.064	309714	826	311384	678.284	128720
			2983.81	0.76785	2983.81	0.98677	2983.81	0.99237	2983.81	0.97282	2983.81	0.92259	2983.81	0.99277	2983.81	0.64158		656.566	-0.53283	656.635	36.0736	1058.05	47.8789	655.601	64.2289	1058.63	-13.3384	1058.05	78.7398	1058.05	261.757		825.08	85030.5	825.08	60458.7	825	553706	677.284	465968	677.064	310056	825	313760	677.284	127977
			2981.88	0.76787	2981.88	0.98341	2981.88	0.99137	2981.88	0.97375	2981.88	0.9213	2981.88	0.99158	2981.88	0.64068		657.53	-0.40799	657.599	33.2103	1059.69	47.9229	656.566	65.4378	1060.28	-32.1946	1059.69	13.4277	1059.69	235.945		824.08	84412.1	824.08	61494.2	824	552515	676.284	465777	676.064	310528	824	310861	676.284	127947
			2979.95	0.76789	2979.95	0.97993	2979.95	0.99043	2979.95	0.97428	2979.95	0.91861	2979.95	0.989	2979.95	0.64047		658.494	-1.47275	658.563	30.1356	1061.33	47.9679	657.53	64.0524	1061.92	-29.6254	1061.33	56.0976	1061.33	184.123		823.08	85195.5	823.08	60731	823	558317	675.284	467164	675.064	309091	823	312597	675.284	128962
			2978.02	0.7679	2978.02	0.97677	2978.02	0.9894	2978.02	0.9733	2978.02	0.91541	2978.02	0.98497	2978.02	0.64004		659.458	-1.75981	659.528	27.9228	1062.97	54.0119	658.494	61.5492	1063.56	-36.5114	1062.97	14.7392	1062.97	224.279		822.08	85514.2	822.08	61143.3	822	559987	674.284	465034	674.064	310920	822	313094	674.284	129183
			2976.1	0.76792	2976.1	0.97447	2976.1	0.98844	2976.1	0.97162	2976.1	0.91232	2976.1	0.98273	2976.1	0.6387		660.423	-1.69088	660.492	28.6379	1064.61	52.0559	659.458	61.4988	1065.2	-61.9928	1064.61	-0.62747	1064.61	232.433		821.08	84181	821.08	62401.2	821	559193	673.284	467697	673.064	312116	821	313612	673.284	131333
			2974.17	0.76794	2974.17	0.9729	2974.17	0.98767	2974.17	0.9705	2974.17	0.90959	2974.17	0.98289	2974.17	0.63663		661.387	-2.89281	661.456	28.859	1066.26	46.1009	660.423	62.8474	1066.84	-62.6857	1066.26	56.0173	1066.26	220.607		820.08	84101.4	820.08	61133.7	820	558985	672.284	467988	672.064	311714	820	314553	672.284	128489
			2972.24	0.76796	2972.24	0.97184	2972.24	0.9871	2972.24	0.97119	2972.24	0.90796	2972.24	0.98245	2972.24	0.63449		662.351	-3.98869	662.42	27.9793	1067.9	46.1449	661.387	62.2751	1068.48	-54.1634	1067.9	42.6141	1067.9	270.738		819.08	83924.9	819.08	60329.9	819	560177	671.284	467235	671.064	310980	819	314690	671.284	129987
			2970.31	0.76797	2970.31	0.97149	2970.31	0.98682	2970.31	0.97255	2970.31	0.90789	2970.31	0.98115	2970.31	0.63282		663.315	-4.14262	663.385	26.5805	1069.54	36.1899	662.351	61.7842	1070.13	-31.2959	1069.54	23.1828	1069.54	292.857		818.08	83923	818.08	60743.1	818	556821	670.284	467345	670.064	314448	818	315549	670.284	131082
			2968.38	0.76799	2968.38	0.97188	2968.38	0.98676	2968.38	0.97284	2968.38	0.90874	2968.38	0.98029	2968.38	0.63157		664.28	-3.75033	664.349	25.1136	1071.18	56.2339	663.315	62.6947	1071.77	-40.3588	1071.18	31.7434	1071.18	158.964		817.08	87067	817.08	61178	817	559417	669.284	468531	669.064	313895	817	315071	669.284	131012
			2966.45	0.76801	2966.45	0.97256	2966.45	0.98675	2966.45	0.97254	2966.45	0.90947	2966.45	0.98009	2966.45	0.63065		665.244	-3.92658	665.313	23.7561	1072.82	38.2789	664.28	64.1943	1073.41	-65.8769	1072.82	56.2856	1072.82	273.059		816.08	86498.1	816.08	61855.2	816	561042	668.284	468089	668.064	313563	816	319731	668.284	130620
			2964.52	0.76803	2964.52	0.97355	2964.52	0.98676	2964.52	0.97181	2964.52	0.90973	2964.52	0.98066	2964.52	0.63058		666.208	-4.42559	666.277	22.9322	1074.46	62.3229	665.244	64.2168	1075.05	-39.2782	1074.46	30.8001	1074.46	221.143		815.08	85598.6	815.08	61693.4	815	557734	667.284	472219	667.064	313905	815	315038	667.284	127866
			2962.59	0.76804	2962.59	0.97511	2962.59	0.98681	2962.59	0.97064	2962.59	0.90965	2962.59	0.9811	2962.59	0.63149		667.172	-2.73311	667.242	22.0547	1076.1	42.3679	666.208	63.0567	1076.69	-31.428	1076.1	69.3067	1076.1	177.215		814.08	87423.7	814.08	61114	814	557095	666.284	474873	666.064	311734	814	312625	666.284	131504
			2960.66	0.76806	2960.66	0.97705	2960.66	0.98688	2960.66	0.97075	2960.66	0.90905	2960.66	0.98046	2960.66	0.63268		668.136	-0.96014	668.206	20.761	1077.74	42.4119	667.172	64.3543	1078.32	-44.0607	1077.74	25.7954	1077.74	145.266		813.08	87124.8	813.08	61015.5	813	562224	665.284	470179	665.064	315744	813	313633	665.284	131002
			2958.74	0.76808	2958.74	0.9791	2958.74	0.98714	2958.74	0.97215	2958.74	0.90809	2958.74	0.97947	2958.74	0.63377		669.101	-0.77133	669.17	19.4736	1079.37	44.4569	668.136	65.8111	1079.96	-59.1941	1079.37	74.2275	1079.37	277.283		812.08	84874.4	812.08	61720.8	812	563274	664.284	468642	664.064	315161	812	318151	664.284	128620
			2956.81	0.7681	2956.81	0.98146	2956.81	0.98771	2956.81	0.97246	2956.81	0.90748	2956.81	0.97896	2956.81	0.63511		670.065	-1.66213	670.134	18.448	1081.01	40.5009	669.101	65.8145	1081.6	-39.4831	1081.01	82.6806	1081.01	255.319		811.08	83506.3	811.08	62188.4	811	561562	663.284	472852	663.064	313724	811	315191	663.284	128560
			2954.88	0.76811	2954.88	0.98447	2954.88	0.98847	2954.88	0.97183	2954.88	0.90788	2954.88	0.97971	2954.88	0.63657		671.029	-1.94906	671.099	17.8126	1082.65	64.5459	670.065	64.5209	1083.24	-26.7521	1082.65	19.116	1082.65	181.345		810.08	85472.9	810.08	62263.4	810	559923	662.284	469003	662.064	318639	810	316881	662.284	129082
			2952.95	0.76813	2952.95	0.98745	2952.95	0.98916	2952.95	0.97188	2952.95	0.90982	2952.95	0.98192	2952.95	0.63752		671.994	-1.01604	672.063	17.8773	1084.29	66.5899	671.029	63.0498	1084.88	-64.6255	1084.29	43.5237	1084.29	177.358		809.08	86175.4	809.08	61515	809	563516	661.284	471456	661.064	318990	809	317515	661.284	131152
			2951.02	0.76815	2951.02	0.98948	2951.02	0.98956	2951.02	0.97304	2951.02	0.91305	2951.02	0.98414	2951.02	0.63803		672.958	-1.16512	673.027	18.5102	1085.93	66.6339	671.994	61.6694	1086.52	-65.2029	1085.93	79.9237	1085.93	247.36		808.08	85394.5	808.08	62344.6	808	563716	660.284	477365	660.064	315945	808	318679	660.284	132580
			2949.09	0.76817	2949.09	0.99093	2949.09	0.98981	2949.09	0.97474	2949.09	0.91607	2949.09	0.9857	2949.09	0.63873		673.922	-1.72512	673.991	20.2183	1087.56	46.6789	672.958	62.7304	1088.15	-54.0012	1087.56	58.2778	1087.56	217.319		807.08	86444.8	807.08	61612.8	807	561753	659.284	475275	659.064	317061	807	316322	659.284	133524
			2947.16	0.76818	2947.16	0.99256	2947.16	0.98998	2947.16	0.97533	2947.16	0.91742	2947.16	0.98686	2947.16	0.63955		674.886	-2.70963	674.956	21.0283	1089.2	54.7229	673.922	64.2775	1089.79	-35.562	1089.2	68.6324	1089.2	227.296		806.08	85535.6	806.08	62630.7	806	563443	658.284	475174	658.064	315744	806	316632	658.284	131655
			2945.23	0.7682	2945.23	0.99423	2945.23	0.9897	2945.23	0.97477	2945.23	0.9169	2945.23	0.9867	2945.23	0.63975		675.85	-3.53387	675.92	19.8087	1090.84	50.7679	674.886	63.325	1091.43	-44.1044	1090.84	118.98	1090.84	277.263		805.08	84970.5	805.08	62801.1	805	564080	657.284	476179	657.064	318156	805	316572	657.284	131072
			2943.31	0.76822	2943.31	0.99532	2943.31	0.98862	2943.31	0.97384	2943.31	0.91525	2943.31	0.98533	2943.31	0.63909		676.815	-3.20867	676.884	17.3604	1092.47	54.8119	675.85	61.0964	1093.06	-50.5327	1092.47	103.282	1092.47	277.176		804.08	85853.1	804.08	61108.7	804	565145	656.284	479043	656.064	319875	804	319063	656.284	130258
			2941.38	0.76824	2941.38	0.99574	2941.38	0.98694	2941.38	0.97151	2941.38	0.9134	2941.38	0.98414	2941.38	0.63796		677.779	-0.64639	677.848	17.2693	1094.11	40.8569	676.815	61.0057	1094.7	-31.7057	1094.11	67.5842	1094.11	285.119		803.08	85984	803.08	63427.8	803	565025	655.284	477355	655.064	316629	803	314338	655.284	132097
			2939.45	0.76825	2939.45	0.99559	2939.45	0.98514	2939.45	0.96813	2939.45	0.91214	2939.45	0.98323	2939.45	0.63683		678.743	0.15643	678.812	18.6965	1095.74	48.9009	677.779	65.8947	1096.33	-21.459	1095.74	105.852	1095.74	279.02		802.08	83989.3	802.08	64527.5	802	567635	654.284	476581	654.064	319563	802	318984	654.284	132992
			2937.52	0.76827	2937.52	0.99482	2937.52	0.98344	2937.52	0.96619	2937.52	0.91184	2937.52	0.9821	2937.52	0.63596		679.707	-0.05596	679.777	20.0465	1097.38	48.9459	678.743	65.9577	1097.97	-17.2471	1097.38	144.13	1097.38	324.939		801.08	85573.8	801.08	62253.6	801	570277	653.284	477968	653.064	319633	801	322719	653.284	132027
			2935.59	0.76829	2935.59	0.99359	2935.59	0.98177	2935.59	0.96617	2935.59	0.91184	2935.59	0.98081	2935.59	0.63541		680.672	-0.11729	680.741	20.954	1099.01	48.9899	679.707	63.3791	1099.6	-27.6811	1099.01	162.363	1099.01	168.816		800.08	86705.5	800.08	62246.9	800	568340	652.284	481425	652.064	323201	800	322030	652.284	131424
			2933.66	0.76831	2933.66	0.99211	2933.66	0.98019	2933.66	0.96583	2933.66	0.91091	2933.66	0.98002	2933.66	0.63497		681.636	-0.03721	681.705	20.9708	1100.65	47.0349	680.672	62.3475	1101.24	-40.2758	1100.65	116.596	1100.65	326.712		799.08	87463.9	799.08	62764.8	799	571229	651.284	481305	651.064	320458	799	321328	651.284	133132
			2931.73	0.76832	2931.73	0.99008	2931.73	0.97877	2931.73	0.96461	2931.73	0.90844	2931.73	0.97992	2931.73	0.63409		682.6	-0.43219	682.669	20.3655	1102.28	51.0789	681.636	62.9478	1102.87	-34.6777	1102.28	114.795	1102.28	268.566		798.08	86660.3	798.08	63148.7	798	570541	650.284	481355	650.064	318729	798	317297	650.284	133062
			2929.8	0.76834	2929.8	0.98699	2929.8	0.97722	2929.8	0.96443	2929.8	0.905	2929.8	0.97985	2929.8	0.63245		683.564	-1.91801	683.634	20.4776	1103.92	63.1229	682.6	63.6272	1104.51	-52.4499	1103.92	135.004	1103.92	290.439		797.08	87081.3	797.08	63403.2	797	567582	649.284	478762	649.064	319483	797	317530	649.284	132379
			2927.88	0.76836	2927.88	0.98328	2927.88	0.97546	2927.88	0.96461	2927.88	0.90187	2927.88	0.97887	2927.88	0.63046		684.529	-2.59854	684.598	21.349	1105.55	47.1679	683.564	63.1773	1106.14	-69.6331	1105.55	157.159	1105.55	308.269		796.08	87399.8	796.08	63489.3	796	578013	648.284	482691	648.064	319432	796	319077	648.284	132680
			2925.95	0.76838	2925.95	0.98032	2925.95	0.97396	2925.95	0.963	2925.95	0.90024	2925.95	0.97673	2925.95	0.62871		685.493	-2.21293	685.562	22.9621	1107.18	57.2119	684.529	63.4618	1107.78	-51.1853	1107.18	125.307	1107.18	330.077		795.08	85929	795.08	63474	795	572964	647.284	481073	647.064	319402	795	322188	647.284	133504
			2924.02	0.76839	2924.02	0.9792	2924.02	0.97298	2924.02	0.96077	2924.02	0.90058	2924.02	0.97534	2924.02	0.62821		686.457	-2.33404	686.526	24.3765	1108.82	45.2569	685.493	64.7488	1109.41	-41.2368	1108.82	145.465	1108.82	329.914		794.08	86753.8	794.08	63340.3	794	577291	646.284	481345	646.064	320307	794	320666	646.284	133022
			2922.09	0.76841	2922.09	0.98005	2922.09	0.97248	2922.09	0.96055	2922.09	0.90262	2922.09	0.97586	2922.09	0.63011		687.421	-2.79301	687.49	24.784	1110.45	41.3009	686.457	64.8247	1111.04	-16.8218	1110.45	69.5693	1110.45	263.71		793.08	86645.9	793.08	64037.6	793	574397	645.284	482269	645.064	322277	793	319031	645.284	134992
			2920.16	0.76843	2920.16	0.98219	2920.16	0.97274	2920.16	0.96251	2920.16	0.90555	2920.16	0.97662	2920.16	0.63387		688.385	-2.61193	688.455	24.256	1112.08	59.3459	687.421	64.0845	1112.67	-16.4217	1112.08	141.667	1112.08	219.494		792.08	86209	792.08	64189.1	792	573527	644.284	482631	644.064	322648	792	318412	644.284	135414
			2918.23	0.76845	2918.23	0.98477	2918.23	0.97394	2918.23	0.96484	2918.23	0.90851	2918.23	0.97786	2918.23	0.63731		689.35	-0.89389	689.419	23.7544	1113.71	43.3899	688.385	64.209	1114.31	-0.75225	1113.71	93.7478	1113.71	165.266		791.08	86847.8	791.08	63694.5	791	573533	643.284	486189	643.064	322759	791	322148	643.284	133243
			2916.3	0.76846	2916.3	0.98716	2916.3	0.9759	2916.3	0.96715	2916.3	0.91095	2916.3	0.98131	2916.3	0.63901		690.314	0.4573	690.383	23.4568	1115.35	51.4349	689.35	66.6939	1115.94	-0.76027	1115.35	105.829	1115.35	297.057		790.08	88740.5	790.08	62836.7	790	575943	642.284	485837	642.064	320206	790	321188	642.284	136107
			2914.37	0.76848	2914.37	0.98921	2914.37	0.97837	2914.37	0.96931	2914.37	0.91312	2914.37	0.98518	2914.37	0.63937		691.278	1.05752	691.347	22.8522	1116.98	57.4789	690.314	67.9666	1117.57	-12.2602	1116.98	59.8761	1116.98	268.805		789.08	86078.4	789.08	63461	789	580584	641.284	489837	641.064	322206	789	320027	641.284	135243
			2912.45	0.7685	2912.45	0.99105	2912.45	0.98079	2912.45	0.97001	2912.45	0.91571	2912.45	0.98685	2912.45	0.63977		692.242	0.22111	692.312	22.5784	1118.61	41.5239	691.278	65.5863	1119.2	-19.6768	1118.61	117.907	1118.61	268.543		788.08	85525.3	788.08	64284.4	788	577678	640.284	490269	640.064	323422	788	324959	640.284	135132
			2910.52	0.76852	2910.52	0.99262	2910.52	0.98262	2910.52	0.97053	2910.52	0.91889	2910.52	0.9874	2910.52	0.64062		693.207	-1.66383	693.276	23.6263	1120.24	45.5679	692.242	64.4216	1120.83	-3.62504	1120.24	99.9115	1120.24	288.258		787.08	86895.5	787.08	66164.3	787	572588	639.284	489917	639.064	324880	787	322799	639.284	135172
			2908.59	0.76854	2908.59	0.99372	2908.59	0.9839	2908.59	0.97285	2908.59	0.92221	2908.59	0.98873	2908.59	0.64153		694.171	-3.05752	694.24	25.6545	1121.87	51.6129	693.207	64.5444	1122.46	-14.0392	1121.87	49.9094	1121.87	311.972		786.08	87150.3	786.08	63635	786	576474	638.284	494148	638.064	325764	786	320685	638.284	136580
			2906.66	0.76855	2906.66	0.99434	2906.66	0.98494	2906.66	0.97547	2906.66	0.92516	2906.66	0.98974	2906.66	0.64245		695.135	-2.48225	695.204	27.3354	1123.5	43.6569	694.171	64.8092	1124.09	13.5641	1123.5	91.891	1123.5	265.675		785.08	86959.9	785.08	63759.2	785	577531	637.284	493274	637.064	324759	785	324217	637.284	135755
			2904.73	0.76857	2904.73	0.99482	2904.73	0.98579	2904.73	0.97616	2904.73	0.92695	2904.73	0.98928	2904.73	0.64296		696.099	-1.27164	696.169	27.8761	1125.13	47.7009	695.135	64.2096	1125.72	-1.67181	1125.13	67.8461	1125.13	225.366		784.08	88198.6	784.08	64305.7	784	580615	636.284	496219	636.064	322317	784	324859	636.284	136911
			2902.8	0.76859	2902.8	0.99555	2902.8	0.98641	2902.8	0.97499	2902.8	0.92692	2902.8	0.98902	2902.8	0.64274		697.063	-0.54561	697.133	28.873	1126.76	59.7459	696.099	63.8287	1127.35	7.80336	1126.76	65.7949	1126.76	347.045		783.08	88079	783.08	65466.7	783	579562	635.284	492510	635.064	321543	783	327543	635.284	136539
			2900.87	0.76861	2900.87	0.99672	2900.87	0.9869	2900.87	0.97379	2900.87	0.92578	2900.87	0.98998	2900.87	0.64264		698.028	-0.04051	698.097	30.0905	1128.39	47.7899	697.063	65.0308	1128.98	-2.31303	1128.39	79.7274	1128.39	230.713		782.08	86878.5	782.08	65468	782	585237	634.284	495957	634.064	323804	782	323490	634.284	135062
			2898.94	0.76862	2898.94	0.99819	2898.94	0.98743	2898.94	0.97383	2898.94	0.925	2898.94	0.99052	2898.94	0.64313		698.992	0.31826	699.061	30.8868	1130.02	41.8349	698.028	65.7719	1130.61	-21.2848	1130.02	37.6437	1130.02	248.369		781.08	87673.2	781.08	64085.2	781	579839	633.284	496038	633.064	323573	781	320664	633.284	137042
			2897.02	0.76864	2897.02	0.99956	2897.02	0.98805	2897.02	0.97454	2897.02	0.92533	2897.02	0.99076	2897.02	0.64343		699.956	0.05551	700.026	31.6091	1131.65	41.8789	698.992	65.9024	1132.24	-12.3216	1131.65	115.534	1131.65	240.014		780.08	86863.3	780.08	63902.5	780	579355	632.284	498359	632.064	324045	780	325210	632.284	138660
			2895.09	0.76866	2895.09	1.00041	2895.09	0.98863	2895.09	0.97498	2895.09	0.92651	2895.09	0.99227	2895.09	0.64306		700.92	-1.10023	700.99	33.2264	1133.27	51.9239	699.956	65.7862	1133.87	4.24009	1133.27	51.3922	1133.27	321.617		779.08	88162.8	779.08	62798.2	779	577226	631.284	501545	631.064	325040	779	324409	631.284	139082
			2893.16	0.76868	2893.16	1.00047	2893.16	0.98912	2893.16	0.97568	2893.16	0.92777	2893.16	0.9939	2893.16	0.64237		701.885	-2.32002	701.954	36.6504	1134.9	53.9679	700.92	65.7722	1135.5	7.81464	1134.9	87.26	1134.9	219.229		778.08	87962.2	778.08	63809.3	778	583837	630.284	500922	630.064	324256	778	326227	630.284	138509
			2891.23	0.76869	2891.23	0.99976	2891.23	0.98959	2891.23	0.97708	2891.23	0.92858	2891.23	0.99363	2891.23	0.64151		702.849	-1.72762	702.918	39.4586	1136.53	56.0129	701.885	65.6484	1137.12	20.2428	1136.53	85.1017	1136.53	234.839		777.08	87778.2	777.08	64629.9	777	582991	629.284	497525	629.064	325784	777	331564	629.284	137826
			2889.3	0.76871	2889.3	0.99887	2889.3	0.99008	2889.3	0.97815	2889.3	0.92888	2889.3	0.99187	2889.3	0.64066		703.813	-0.85975	703.883	41.6177	1138.16	40.0569	702.849	65.0477	1138.75	3.72568	1138.16	48.9374	1138.16	308.437		776.08	87834.1	776.08	64470.4	776	587750	628.284	501093	628.064	327462	776	328634	628.284	137886
			2887.37	0.76873	2887.37	0.99852	2887.37	0.99064	2887.37	0.97875	2887.37	0.92905	2887.37	0.99057	2887.37	0.64054		704.777	0.11797	704.847	44.4376	1139.78	42.1019	703.813	64.5105	1140.38	-1.51627	1139.78	52.7322	1139.78	227.995		775.08	88030.9	775.08	66099	775	588286	627.284	503887	627.064	328890	775	326446	627.284	137293
			2885.44	0.76875	2885.44	0.9989	2885.44	0.99117	2885.44	0.97969	2885.44	0.92927	2885.44	0.99075	2885.44	0.64117		705.742	0.64355	705.811	47.9086	1141.41	52.1459	704.777	64.1271	1142	-7.07872	1141.41	32.526	1141.41	299.571		774.08	88670.5	774.08	65872.3	774	580024	626.284	503415	626.064	329935	774	326471	626.284	138640
			2883.51	0.76876	2883.51	0.99969	2883.51	0.99154	2883.51	0.98092	2883.51	0.92957	2883.51	0.99142	2883.51	0.6414		706.706	0.38531	706.775	51.6482	1143.04	50.1899	705.742	63.6419	1143.63	-33.4332	1143.04	48.3139	1143.04	229.135		773.08	87554.7	773.08	65176.6	773	584326	625.284	502932	625.064	325784	773	326582	625.284	137584
			2881.59	0.76878	2881.59	1.00043	2881.59	0.99173	2881.59	0.98127	2881.59	0.92992	2881.59	0.9913	2881.59	0.64047		707.67	-0.38252	707.739	55.3795	1144.66	52.2349	706.706	62.9185	1145.26	-23.6288	1144.66	28.0613	1144.66	290.659		772.08	86766	772.08	64525.1	772	584376	624.284	508821	624.064	327472	772	327862	624.284	139082
			2879.66	0.7688	2879.66	1.00074	2879.66	0.99171	2879.66	0.98013	2879.66	0.9301	2879.66	0.99115	2879.66	0.63954		708.634	-0.82582	708.704	57.9626	1146.29	62.2789	707.67	62.2666	1146.88	-24.6965	1146.29	13.8076	1146.29	224.2		771.08	88033	771.08	65025.5	771	586386	623.284	514711	623.064	328508	771	330139	623.284	138770
			2877.73	0.76882	2877.73	1.00054	2877.73	0.99157	2877.73	0.97959	2877.73	0.92982	2877.73	0.993	2877.73	0.64044		709.599	-0.97234	709.668	58.6163	1147.91	72.3239	708.634	62.9335	1148.51	-12.0697	1147.91	47.5237	1147.91	199.701		770.08	88430.4	770.08	65895.9	770	587767	622.284	508249	622.064	327070	770	330611	622.284	138670
			2875.8	0.76883	2875.8	0.99998	2875.8	0.99166	2875.8	0.97942	2875.8	0.92907	2875.8	0.99627	2875.8	0.64268		710.563	-0.63459	710.632	59.9526	1149.54	50.3679	709.599	63.8219	1150.13	3.39464	1149.54	63.2486	1149.54	263.209		769.08	90071	769.08	66102.5	769	588280	621.284	507585	621.064	326699	769	325156	621.284	140499
			2873.87	0.76885	2873.87	0.99926	2873.87	0.99195	2873.87	0.97823	2873.87	0.92823	2873.87	0.99763	2873.87	0.64396		711.527	-0.89402	711.596	62.1013	1151.16	50.4129	710.563	64.4596	1151.76	12.235	1151.16	60.9235	1151.16	240.687		768.08	87545.9	768.08	64702.6	768	587228	620.284	509434	620.064	329141	768	327573	620.284	139544
			2871.94	0.76887	2871.94	0.99866	2871.94	0.99206	2871.94	0.97713	2871.94	0.92777	2871.94	0.99626	2871.94	0.64369		712.491	-2.29879	712.561	64.5282	1152.79	34.4569	711.527	64.5992	1153.38	17.8099	1152.79	62.6171	1152.79	216.183		767.08	88625.9	767.08	65098.5	767	592060	619.284	512560	619.064	331553	767	326953	619.284	137112
			2870.01	0.76889	2870.01	0.99827	2870.01	0.99194	2870.01	0.97731	2870.01	0.92739	2870.01	0.99479	2870.01	0.64331		713.456	-4.13547	713.525	66.7121	1154.41	48.5019	712.491	64.2049	1155.01	30.0334	1154.41	76.271	1154.41	229.638		766.08	88096.4	766.08	65013.7	766	593586	618.284	511706	618.064	328548	766	334603	618.284	138017
			2868.08	0.7689	2868.08	0.99804	2868.08	0.99178	2868.08	0.97889	2868.08	0.92711	2868.08	0.99515	2868.08	0.64356		714.42	-3.54484	714.489	68.7096	1156.04	50.5459	713.456	63.4709	1156.63	4.78711	1156.04	61.9235	1156.04	215.111		765.08	89567.8	765.08	65200.3	765	591843	617.284	515012	617.064	329854	765	333245	617.284	141635
			2866.16	0.76892	2866.16	0.9982	2866.16	0.9915	2866.16	0.9809	2866.16	0.92731	2866.16	0.99638	2866.16	0.64366		715.384	-2.01322	715.453	70.7908	1157.66	62.5909	714.42	62.8652	1158.25	-0.87841	1157.66	73.5466	1157.66	244.544		764.08	88414.7	764.08	66482.7	764	594383	616.284	513957	616.064	332437	764	331522	616.284	140921
			2864.23	0.76894	2864.23	0.9989	2864.23	0.99105	2864.23	0.98158	2864.23	0.92773	2864.23	0.99664	2864.23	0.64336		716.348	-0.28078	716.418	72.021	1159.28	52.6349	715.384	62.5894	1159.88	-4.51339	1159.28	107.154	1159.28	245.965		763.08	89319.8	763.08	65765.2	763	591845	615.284	515555	615.064	331985	763	332843	615.284	141213
			2862.3	0.76896	2862.3	0.99976	2862.3	0.99047	2862.3	0.98091	2862.3	0.92756	2862.3	0.99634	2862.3	0.64329		717.312	0.6484	717.382	72.4779	1160.91	50.6799	716.348	63.4746	1161.5	2.49968	1160.91	86.7707	1160.91	227.404		762.08	89127.8	762.08	65096.6	762	594956	614.284	515274	614.064	332769	762	328396	614.284	140559
			2860.37	0.76897	2860.37	1.00022	2860.37	0.98973	2860.37	0.97977	2860.37	0.92636	2860.37	0.99629	2860.37	0.64349		718.277	-0.01799	718.346	73.4656	1162.53	56.7239	717.312	64.1036	1163.12	12.2836	1162.53	110.338	1162.53	266.803		761.08	89300	761.08	65925.4	761	595542	613.284	516238	613.064	333090	761	330625	613.284	140489
			2858.44	0.76899	2858.44	0.99985	2858.44	0.98873	2858.44	0.97784	2858.44	0.92444	2858.44	0.99571	2858.44	0.6437		719.241	-2.12428	719.31	75.9382	1164.15	44.7679	718.277	63.3734	1164.75	15.779	1164.15	87.9	1164.15	204.181		760.08	87170.3	760.08	66053.8	760	591259	612.284	515776	612.064	335663	760	330429	612.284	141896
			2856.51	0.76901	2856.51	0.99854	2856.51	0.98745	2856.51	0.97534	2856.51	0.92225	2856.51	0.99417	2856.51	0.64407		720.205	-3.89445	720.274	78.6228	1165.77	54.8129	719.241	61.4798	1166.37	27.4176	1165.77	103.447	1165.77	227.558		759.08	88895.1	759.08	65330.7	759	599792	611.284	515706	611.064	333181	759	330627	611.284	141042
			2854.58	0.76903	2854.58	0.99675	2854.58	0.9861	2854.58	0.97342	2854.58	0.92012	2854.58	0.99223	2854.58	0.64424		721.169	-4.88877	721.239	79.6054	1167.4	48.8569	720.205	60.6124	1167.99	12.1993	1167.4	92.9922	1167.4	242.951		758.08	89558.3	758.08	66539.8	758	602657	610.284	517907	610.064	335995	758	333421	610.284	140981
			2852.65	0.76904	2852.65	0.99517	2852.65	0.98513	2852.65	0.97234	2852.65	0.91883	2852.65	0.99117	2852.65	0.64367		722.134	-4.04315	722.203	80.2637	1169.02	58.9019	721.169	60.7823	1169.61	-2.4927	1169.02	80.509	1169.02	212.305		757.08	89644.9	757.08	66161.6	757	601970	609.284	513806	609.064	337693	757	331179	609.284	141012
			2850.72	0.76906	2850.72	0.99429	2850.72	0.98529	2850.72	0.9721	2850.72	0.91903	2850.72	0.99189	2850.72	0.64289		723.098	-2.6968	723.167	80.757	1170.64	64.9459	722.134	61.945	1171.23	-15.7584	1170.64	116.011	1170.64	183.648		756.08	90230.2	756.08	65690.8	756	598475	608.284	515253	608.064	337573	756	331676	608.284	141976
			2848.8	0.76908	2848.8	0.99435	2848.8	0.98694	2848.8	0.9728	2848.8	0.92045	2848.8	0.99298	2848.8	0.64285		724.062	-1.83164	724.131	81.1267	1172.26	38.9909	723.098	63.204	1172.85	-14.2421	1172.26	95.4874	1172.26	178.98		755.08	91129	755.08	66713.4	755	603901	607.284	515726	607.064	338769	755	333012	607.284	141675
			2846.87	0.7691	2846.87	0.99523	2846.87	0.9895	2846.87	0.97379	2846.87	0.92243	2846.87	0.99297	2846.87	0.644		725.026	-1.70131	725.096	81.4129	1173.88	55.0349	724.062	63.8275	1174.47	-29.2437	1173.88	136.959	1173.88	130.301		754.08	89115.2	754.08	67911.1	754	600411	606.284	516339	606.064	340146	754	333304	606.284	142057
			2844.94	0.76911	2844.94	0.99662	2844.94	0.99214	2844.94	0.97481	2844.94	0.92469	2844.94	0.99287	2844.94	0.64635		725.99	-1.8107	726.06	81.7941	1175.5	59.0799	725.026	63.6733	1176.09	-9.87397	1175.5	110.416	1175.5	217.61		753.08	90723.7	753.08	68038.1	753	603126	605.284	516912	605.064	339603	753	331294	605.284	141032
			2843.01	0.76913	2843.01	0.99818	2843.01	0.99446	2843.01	0.97681	2843.01	0.92722	2843.01	0.99336	2843.01	0.6494		726.955	-2.08881	727.024	83.1825	1177.12	51.1239	725.99	63.2523	1177.71	-2.52062	1177.12	155.848	1177.12	172.909		752.08	89711.6	752.08	66694.7	752	598844	604.284	518389	604.064	341934	752	336106	604.284	140539
			2841.08	0.76915	2841.08	0.99958	2841.08	0.99633	2841.08	0.98024	2841.08	0.92957	2841.08	0.99354	2841.08	0.6518		727.919	-2.04891	727.988	83.327	1178.74	51.1689	726.955	62.6446	1179.33	-0.12118	1178.74	141.276	1178.74	308.186		751.08	88351.5	751.08	66294.4	751	598408	603.284	518077	603.064	342929	751	335834	603.284	142097
			2839.15	0.76917	2839.15	1.00053	2839.15	0.99758	2839.15	0.98328	2839.15	0.93118	2839.15	0.99373	2839.15	0.65257		728.883	-1.97258	728.953	80.7651	1180.36	43.2129	727.919	62.3046	1180.95	-1.74012	1180.36	116.688	1180.36	231.462		750.08	88248.4	750.08	67136	750	599315	602.284	523243	602.064	341864	750	332292	602.284	142278
			2837.22	0.76918	2837.22	1.001	2837.22	0.99822	2837.22	0.98384	2837.22	0.93191	2837.22	0.99486	2837.22	0.65237		729.847	-2.68197	729.917	77.8538	1181.98	49.2569	728.883	62.1751	1182.57	8.11396	1181.98	150.076	1181.98	234.728		749.08	90361.7	749.08	67572.1	749	602579	601.284	521796	601.064	343110	749	335492	601.284	143574
			2835.29	0.7692	2835.29	1.00092	2835.29	0.99854	2835.29	0.98275	2835.29	0.93202	2835.29	0.99627	2835.29	0.65234		730.812	-3.57127	730.881	75.9261	1183.59	55.3019	729.847	61.8312	1184.19	7.0558	1183.59	141.437	1183.59	165.954		748.08	91784	748.08	68979.6	748	601567	600.284	523102	600.064	344367	748	334720	600.284	145082
			2833.37	0.76922	2833.37	1.00038	2833.37	0.99881	2833.37	0.98168	2833.37	0.93187	2833.37	0.99744	2833.37	0.6524		731.776	-3.13029	731.845	74.5693	1185.21	51.3459	730.812	61.5819	1185.81	-9.17308	1185.21	136.805	1185.21	281.198		747.08	92001.4	747.08	67815.5	747	599943	599.284	523133	599.064	344487	747	336579	599.284	144378
			2831.44	0.76904	2831.44	1.00001	2831.44	0.99909	2831.44	0.98066	2831.44	0.93171	2831.44	0.99816	2831.44	0.65223		732.74	-0.80125	732.809	72.4911	1186.83	51.3909	731.776	62.1957	1187.43	-25.1082	1186.83	132.149	1186.83	310.43		746.08	91392.1	746.08	66704	746	605949	598.284	525102	598.064	344970	746	336594	598.284	143805
			2829.51	0.76883	2829.51	1.00006	2829.51	0.99927	2829.51	0.97984	2829.51	0.93159	2829.51	0.99844	2829.51	0.65231		733.704	-0.80035	733.774	69.9398	1188.45	45.4349	732.74	63.9056	1189.04	-21.1275	1188.45	121.489	1188.45	203.651		745.08	89188.1	745.08	66771.9	745	607328	597.284	526429	597.064	342085	745	335966	597.284	142931
			2827.58	0.76872	2827.58	1.00021	2827.58	0.99937	2827.58	0.9801	2827.58	0.93161	2827.58	0.9992	2827.58	0.65288		734.669	-1.72869	734.738	67.2564	1190.07	55.4799	733.704	64.7747	1190.66	-22.3513	1190.07	150.813	1190.07	212.861		744.08	89626.6	744.08	67768.1	744	605462	596.284	523977	596.064	344166	744	336474	596.284	144258
			2825.65	0.76875	2825.65	1.00027	2825.65	0.99951	2825.65	0.98112	2825.65	0.93175	2825.65	0.99995	2825.65	0.65347		735.633	-2.49143	735.702	64.2635	1191.68	57.5239	734.669	65.1591	1192.28	-2.91616	1191.68	160.102	1191.68	216.023		743.08	90126	743.08	66361.9	743	604699	595.284	523193	595.064	339934	743	338482	595.284	143755
			2823.72	0.76887	2823.72	1.00037	2823.72	0.99966	2823.72	0.98127	2823.72	0.93199	2823.72	0.99982	2823.72	0.6537		736.597	-2.63418	736.666	60.8125	1193.3	57.5689	735.633	65.1185	1193.9	-10.9132	1193.3	153.388	1193.3	253.212		742.08	89514	742.08	68419.6	742	609262	594.284	523143	594.064	341965	742	337818	594.284	143444
			2821.79	0.76902	2821.79	1.00055	2821.79	0.99968	2821.79	0.9808	2821.79	0.93195	2821.79	1.00018	2821.79	0.65373		737.561	-1.91902	737.631	57.514	1194.92	57.6129	736.597	64.9844	1195.51	5.51331	1194.92	136.67	1194.92	244.389		741.08	89710.7	741.08	68380.4	741	606866	593.284	521836	593.064	340095	741	341245	593.284	145182
			2819.86	0.76905	2819.86	1.00068	2819.86	0.99962	2819.86	0.98098	2819.86	0.93119	2819.86	1.00178	2819.86	0.65335		738.526	-0.10102	738.595	55.9136	1196.53	47.6579	737.561	65.2036	1197.13	15.4622	1196.53	163.916	1196.53	267.529		740.08	91094.5	740.08	66689.3	740	607437	592.284	519605	592.064	340568	740	342419	592.284	144730
			2817.94	0.769	2817.94	1.00053	2817.94	0.99963	2817.94	0.98072	2817.94	0.92989	2817.94	1.00319	2817.94	0.65275		739.49	0.62441	739.559	54.5874	1198.15	65.7019	738.526	66.0439	1198.74	1.93858	1198.15	173.159	1198.15	204.684		739.08	90886.2	739.08	67232	739	611646	591.284	517937	591.064	340588	739	338513	591.284	143574
			2816.01	0.76901	2816.01	1.00017	2816.01	0.99965	2816.01	0.9794	2816.01	0.92866	2816.01	1.00293	2816.01	0.65262		740.454	0.30549	740.523	50.3824	1199.76	57.7469	739.49	65.7527	1200.36	-21.8211	1199.76	164.376	1199.76	267.802		738.08	90985.1	738.08	68073.4	738	609546	590.284	517866	590.064	342517	738	341627	590.284	144539
			2814.08	0.76913	2814.08	0.9999	2814.08	0.99958	2814.08	0.97849	2814.08	0.92775	2814.08	1.00135	2814.08	0.65339		741.418	-0.7618	741.488	45.6273	1201.38	41.7909	740.454	64.6317	1201.98	-30.3913	1201.38	167.601	1201.38	210.936		737.08	91800	737.08	68523	737	614020	589.284	519364	589.064	341241	737	338968	589.284	144630
			2812.15	0.76923	2812.15	0.99979	2812.15	0.99954	2812.15	0.97851	2812.15	0.92713	2812.15	1.00096	2812.15	0.6543		742.383	-1.79127	742.452	41.3828	1202.99	63.8349	741.418	64.3364	1203.59	-23.6141	1202.99	198.78	1202.99	280.032		736.08	90678.6	736.08	67466.6	736	611414	588.284	521846	588.064	341352	736	339777	588.284	144368
			2810.22	0.76915	2810.22	0.99985	2810.22	0.99965	2810.22	0.97893	2810.22	0.92658	2810.22	1.002	2810.22	0.65425		743.347	-1.70326	743.416	37.686	1204.61	55.8799	742.383	64.6585	1205.2	0.68236	1204.61	151.976	1204.61	183.145		735.08	89205.9	735.08	68911.9	735	611350	587.284	521977	587.064	345512	735	340075	587.284	145966
			2808.29	0.76907	2808.29	1.00027	2808.29	0.99971	2808.29	0.97884	2808.29	0.92633	2808.29	1.00232	2808.29	0.65351		744.311	-0.06414	744.38	34.0059	1206.22	63.9239	743.347	65.0289	1206.82	-9.32756	1206.22	179.138	1206.22	198.21		734.08	90103.2	734.08	67765.7	734	619240	586.284	526851	586.064	343351	734	337644	586.284	145343
			2806.36	0.76914	2806.36	1.00079	2806.36	0.99958	2806.36	0.97805	2806.36	0.92653	2806.36	1.00207	2806.36	0.65308		745.275	0.54711	745.345	30.3625	1207.84	47.9689	744.311	65.0264	1208.43	15.9098	1207.84	200.296	1207.84	189.3		733.08	91034.8	733.08	67760.3	733	619805	585.284	528690	585.064	344226	733	338001	585.284	146398
			2804.43	0.76922	2804.43	1.00091	2804.43	0.99941	2804.43	0.97777	2804.43	0.92682	2804.43	1.00201	2804.43	0.65308		746.239	-0.88871	746.309	27.2025	1209.45	64.0129	745.275	64.4332	1210.05	18.5734	1209.45	161.429	1209.45	288.354		732.08	92069.3	732.08	69047.4	732	617395	584.284	532680	584.064	343181	732	342576	584.284	145554
			2802.51	0.76923	2802.51	1.00072	2802.51	0.99949	2802.51	0.97856	2802.51	0.9271	2802.51	1.00145	2802.51	0.65293		747.204	-2.20027	747.273	24.0799	1211.06	50.0579	746.239	62.7818	1211.66	14.7169	1211.06	202.549	1211.06	233.397		731.08	90159.4	731.08	67956.5	731	616007	583.284	531354	583.064	342759	731	343489	583.284	146770
			2800.58	0.76923	2800.58	1.00079	2800.58	0.99979	2800.58	0.97922	2800.58	0.92765	2800.58	1.00084	2800.58	0.65248		748.168	-3.07115	748.237	20.369	1212.67	60.1019	747.204	63.4753	1213.27	0.66708	1212.67	167.645	1212.67	268.43		730.08	90655.3	730.08	68191.6	730	619786	582.284	531756	582.064	347985	730	343667	582.284	145936
			2798.65	0.76917	2798.65	1.00113	2798.65	1	2798.65	0.97876	2798.65	0.92838	2798.65	1.00069	2798.65	0.65224		749.132	-3.23977	749.202	16.8912	1214.29	66.1469	748.168	65.0645	1214.88	1.44912	1214.29	120.757	1214.29	277.477		729.08	90013.3	729.08	68318.1	729	618654	581.284	531434	581.064	345653	729	342836	581.284	144670
			2796.72	0.76906	2796.72	1.00123	2796.72	0.99993	2796.72	0.97855	2796.72	0.92903	2796.72	1.00051	2796.72	0.65262		750.096	-2.61934	750.166	14.7607	1215.9	54.1909	749.132	64.2862	1216.5	-5.64125	1215.9	175.836	1215.9	298.488		728.08	91553.8	728.08	68040.8	728	624317	580.284	530308	580.064	343191	728	343514	580.284	144559
			2794.79	0.769	2794.79	1.00105	2794.79	0.99968	2794.79	0.97969	2794.79	0.92925	2794.79	1.00014	2794.79	0.65349		751.061	-1.4442	751.13	14.0765	1217.51	60.2359	750.096	60.3054	1218.11	32.2296	1217.51	148.89	1217.51	227.489		727.08	92973.4	727.08	69609.9	727	619537	579.284	531384	579.064	344819	727	342614	579.284	143293
			2792.86	0.76907	2792.86	1.00114	2792.86	0.99964	2792.86	0.98057	2792.86	0.9289	2792.86	0.99916	2792.86	0.65431		752.025	0.28844	752.094	12.5312	1219.12	42.2799	751.061	58.0572	1219.72	26.77	1219.12	169.941	1219.12	250.479		726.08	90693.8	726.08	69293	726	618306	578.284	527655	578.064	341683	726	343960	578.284	144197
			2790.93	0.76923	2790.93	1.00163	2790.93	0.9998	2790.93	0.98031	2790.93	0.92841	2790.93	0.99824	2790.93	0.65438		752.989	1.72893	753.058	10.6533	1220.73	52.3239	752.025	61.7993	1221.33	34.1257	1220.73	190.978	1220.73	287.449		725.08	91546.4	725.08	68444.6	725	620128	577.284	529645	577.064	341944	725	339881	577.284	144841
			2789	0.76924	2789	1.00211	2789	0.99981	2789	0.97998	2789	0.92826	2789	0.99878	2789	0.65357		753.953	2.69629	754.023	8.88627	1222.35	46.3689	752.989	64.544	1222.94	26.8477	1222.35	206.023	1222.35	298.443		724.08	89289.5	724.08	69700.4	724	627094	576.284	527404	576.064	341512	724	341998	576.284	145303
			2787.08	0.76906	2787.08	1.00229	2787.08	0.99959	2787.08	0.98019	2787.08	0.92828	2787.08	0.99984	2787.08	0.65248		754.918	2.23391	754.987	7.255	1223.96	60.4129	753.953	66.117	1224.56	30.8795	1223.96	143.023	1223.96	235.402		723.08	90691.4	723.08	69325.8	723	627215	575.284	524208	575.064	340829	723	344740	575.284	145293
			2785.15	0.76882	2785.15	1.00212	2785.15	0.99936	2785.15	0.98073	2785.15	0.92817	2785.15	0.99955	2785.15	0.65206		755.882	0.61535	755.951	5.61083	1225.57	44.4579	754.918	65.7132	1226.17	21.4523	1225.57	146.019	1225.57	282.35		722.08	93745.8	722.08	68359.7	722	622738	574.284	527595	574.064	342668	722	347320	574.284	145102
			2783.22	0.76867	2783.22	1.00152	2783.22	0.99919	2783.22	0.98127	2783.22	0.92802	2783.22	0.99825	2783.22	0.65243		756.846	-0.38689	756.915	3.96612	1227.18	46.5019	755.882	63.6697	1227.78	30.2549	1227.18	135.003	1227.18	313.288		721.08	95366.4	721.08	70028.4	721	626232	573.284	528208	573.064	342487	721	346789	573.284	144348
			2781.29	0.76855	2781.29	1.0006	2781.29	0.999	2781.29	0.98127	2781.29	0.9279	2781.29	0.99774	2781.29	0.65286		757.81	1.25736	757.88	3.39776	1228.79	60.5469	756.846	61.5264	1229.39	36.1448	1228.79	97.9628	1228.79	278.215		720.08	92516.3	720.08	67982.9	720	626376	572.284	530881	572.064	344447	720	348877	572.284	145243
			2779.36	0.76847	2779.36	0.99972	2779.36	0.99899	2779.36	0.98081	2779.36	0.9276	2779.36	0.9981	2779.36	0.65278		758.774	1.83211	758.844	3.58784	1230.4	54.5909	757.81	60.343	1230.99	51.4081	1230.4	108.919	1230.4	295.132		719.08	93156.4	719.08	69726.9	719	625643	571.284	532911	571.064	346377	719	347883	571.284	144599
			2777.43	0.76856	2777.43	0.99922	2777.43	0.99931	2777.43	0.98025	2777.43	0.92715	2777.43	0.99817	2777.43	0.65264		759.739	0.96602	759.808	3.57453	1232.01	54.6359	758.774	60.455	1232.6	36.2327	1232.01	125.863	1232.01	258.038		718.08	91781.6	718.08	70852.7	718	632493	570.284	530007	570.064	344789	718	345716	570.284	143313
			2775.5	0.76876	2775.5	0.99894	2775.5	0.99962	2775.5	0.98014	2775.5	0.92709	2775.5	0.99857	2775.5	0.6531		760.703	0.05156	760.772	3.24297	1233.61	50.6799	759.739	61.6592	1234.21	35.9947	1233.61	92.7629	1233.61	256.909		717.08	93219.1	717.08	68467.6	717	627692	569.284	531253	569.064	345392	717	346101	569.284	143434
			2773.57	0.76882	2773.57	0.99869	2773.57	0.99955	2773.57	0.9798	2773.57	0.92779	2773.57	0.99976	2773.57	0.65365		761.667	-0.23457	761.736	2.35925	1235.22	66.7249	760.703	62.6625	1235.82	24.8618	1235.22	91.6797	1235.22	285.785		716.08	92275.7	716.08	70256.3	716	633518	568.284	538188	568.064	343542	716	347501	568.284	144167
			2771.65	0.76873	2771.65	0.99885	2771.65	0.99935	2771.65	0.97826	2771.65	0.92902	2771.65	1	2771.65	0.65359		762.631	0.35439	762.701	1.10702	1236.83	54.7689	761.667	63.2986	1237.43	18.637	1236.83	112.583	1236.83	294.66		715.08	93533.5	715.08	72063.4	715	629291	567.284	535434	567.064	343502	715	345381	567.284	144047
			2769.72	0.76859	2769.72	0.99962	2769.72	0.99929	2769.72	0.97658	2769.72	0.93012	2769.72	0.99896	2769.72	0.65331		763.596	2.06527	763.665	0.51561	1238.44	60.8139	762.631	64.2435	1239.04	34.1062	1238.44	107.464	1238.44	201.525		714.08	92712.5	714.08	71022.4	714	629229	566.284	537544	566.064	342759	714	346694	566.284	144097
			2767.79	0.76844	2767.79	1.00054	2767.79	0.99937	2767.79	0.97607	2767.79	0.93081	2767.79	0.99774	2767.79	0.65285		764.56	2.93348	764.629	0.78144	1240.05	54.8579	763.596	66.2143	1240.65	52.741	1240.05	64.3413	1240.05	218.38		713.08	94324.2	713.08	70483.7	713	632331	565.284	539584	565.064	346628	713	349247	565.284	144740
			2765.86	0.7683	2765.86	1.00121	2765.86	0.99944	2765.86	0.97597	2765.86	0.93111	2765.86	0.99753	2765.86	0.65225		765.524	2.28129	765.593	0.38649	1241.65	62.9019	764.56	66.9704	1242.25	61.272	1241.65	55.1862	1241.65	289.2		712.08	95750.3	712.08	70875	712	631517	564.284	538147	564.064	342638	712	352904	564.284	145946
[truncated: 1,802 more rows]
[truncated: 77 more columns]

## Sheet: Figure 5
			GeH		x=0.1		x=0.3		x=0.5		x=0.7		x=0.9		Si6H3(OH)3			GeH		x=0.1		x=0.3		x=0.5		x=0.7		x=0.9		Si6H3(OH)3
[truncated: 577 more rows]

[truncated: 1 more sheets: Figure 6]
